# Supplementary material for: Multi-omics integration reveals molecular networks and regulators of psoriasis
Source: BMC Syst Biol. 2019 Jan 14;13:8. doi: 10.1186/s12918-018-0671-x (PMC6332659; doi:10.1186/s12918-018-0671-x)
Supplement: Supplementary file 1 — Table S1. Transcriptome, DNA methylome, and GWAS studies included in the study. Table S2. Knowledge-based artificial pathways from published GWAS studies and large-scale meta-profiling of diverse collections of gene expression data sets. Table S3. Differential coexpression modules in psoriasis. Table S4. Gene signatures in the psoriasis transcriptomic study. Table S5. MSEA results in GWAS. Table S6. MSEA results in EWAS. Table S7. Common Pathways between GWAS and EWAS. Table S8. GWAS/EWAS-unique supersets and key driver analysis. Table S9. Key driver analysis of Common supersets in psoriasis skin and blood networks. Table S10. In silico mining of the key driver genes using bioinformatics tools. Table S11. Gene expression perturbations of key driver subnetwork in lesional skin tissue in psoriasis patients. (ZIP 358 kb) [file 12918_2018_671_MOESM1_ESM.zip › Supplementary Table S3.xlsx]

## Sheet: Table S3
Table S3. Differential coexpression modules in psoriasis. The differential coexpression modules were annotated using KEGG, Reactome, Biocarta, and Gene Ontology systems, with statistical significance as Fisher P Values with FDR correction <0.05.
Modules	Sizes	Member Genes	Functional Annotations
Psoriasis_comp1_97	46	RSL24D1; IREB2; EEA1; ETS1; DOCK10; GOLT1B; GNB4; GABPA; VPS4B; CELSR2; ABCB10; HEATR5A; ALG6; C13orf31; KPNA4; HOXA7; ERCC8; C5orf33; TC2N; CCDC43; MLLT11; ERMP1; HLA-DMB; RASSF10; DNAJC15; LEF1; TNFSF10; FAM105A; HS3ST3B1; PAQR8; PCDH12; WNT16; FAM46C; ZFAND1; TM2D1; PPP1R12A; RNF19A; NEK7; UBR3; KRCC1; PTGER4; LAT2; KRR1; MCTP1; ZBTB7A; STARD4	Keratinocyte pathway; Basal cell carcinoma
Psoriasis_comp1_95	11	C3orf59; CAPNS2; GPR157; EYA3; DAAM1; CDKN1A; MAP3K9; SLC13A4; PRSS16; TXNRD1; OVOL1	G2 and M phases; CDK5 alzheimers pathway
Psoriasis_comp1_94	16	C7orf36; BRIX1; APOO; CEBPZ; DNAJC25; FAM89A; C1orf58; C3orf26; NUFIP2; CBX4; FAM50B; CACNA2D3; ITGB3BP; NKAP; ZNF512B; KIAA1045	Nrif signals cell death from the nucleus
Psoriasis_comp1_86	32	NPM1; UBL5; METTL5; C14orf156; COQ3; EIF2S1; EPRS; COMMD3; CCDC59; ATP6V0B; GEMIN6; ATPBD4; TBCA; S100A11; SNHG8; CCDC34; SENP5; BDKRB2; C1orf122; RPL22L1; KIF4A; IGFBP3; TAF1B; CLEC5A; AEN; FBXO36; CREM; CAMKK1; ZBTB8OS; UQCR10; PSMG1; STX19	Delta NP63 pathway; TAP63 pathway
Psoriasis_comp1_37	50	NAA50; BCL10; ROD1; PIGF; CRIPT; PRPF40A; ACTR3; RNASE7; ERI1; ALG10; NT5C3; BTBD11; RALGPS2; NIN; EDEM3; IGSF22; GTF2F2; AP4E1; CAB39; SPOPL; PURB; JHDM1D; KLF3; CMTM6; CBL; CXADR; MACC1; SPIN4; SLC33A1; REEP3; AFF4; RGS20; PPTC7; PPIF; PUS7L; ATAD2B; MARS2; ATP13A3; SLMO2; XKRX; TMEM30A; WNT5A; SPTY2D1; TMEM106B; TMEM86A; TMTC2; TGFA; NUP62CL; POLR3G; UNC93A	CD8 TCR pathway; Post translational protein modification
Psoriasis_comp1_35	30	GTF2A1; LIN7C; C14orf129; MRPL42; REST; CAMSAP1L1; PPP1R15B; ERRFI1; BNIP3L; LYZ; BNIP3; ZNF2; UBE2N; ERO1L; LOC645638; CSF2RB; TMX1; ZNF295; CD83; MEAF6; LYSMD1; C7orf68; RBBP6; RAB31; ABCC9; GLRX; ZNF543; USP15; RPS6KA5; RDH10	TRAF6 mediated induction of NFKB and map kinases upon TLR7/8 or 9 activation; MYD88 mal cascade initiated on plasma membrane
Psoriasis_comp1_203	15	RFC4; CENPW; PAK1IP1; RPP40; KPNA2; PRIM1; ECE2; CENPM; MCM2; MCM10; C11orf82; CBX5; DNASE1L3; UBE2T; SNRNP70	DNA replication; DNA strand elongation
Psoriasis_comp1_192	12	LUC7L3; TUBGCP4; TSPYL2; HIP1; GDPD5; NAP1L5; C19orf18; GRASP; SH3BGR; BZRAP1; UBXN2B; ZSWIM5	Promoter motifs (CTGNCAGNY; TGANNTSACA)
Psoriasis_comp1_190	14	EFNA4; COL16A1; SPSB3; C22orf25; TRIM3; SLC2A4RG; DLEU1; KLHL3; LOC401093; DCHS1; COL5A3; ANO8; HOXC5; LMTK3	Collagens; Collagen formation
Psoriasis_comp1_188	43	TRIP12; RAB10; RAB25; ATP6V0C; CWH43; MRPS30; PNPLA8; TMEM40; TTC22; IFI27L2; RASGRP1; IFI27; LPHN2; TLCD2; MPZL2; IFI30; NFIL3; DHCR7; SLPI; LGALS3BP; MIR21; FEM1B; FAAH2; KIAA0513; NTHL1; HCP5; TRANK1; SEPX1; RBKS; PLA2G3; SOCS3; FRY; ATP6V1G1; DGAT2; SFXN2; PDS5A; PLIN3; SLC16A10; CLCN5; SECTM1; TSTD1; TRIM21; TBCK	Glycerophospholibiosynthesis; Acyl chain remodelling of phosphatidylethanolamine (PE)
Psoriasis_comp1_179	28	KCTD20; GLRX3; TOMM70A; CNOT6; HNRNPH3; FAM45A; C17orf48; C2orf76; LYRM5; NEAT1; ATG12; LOC729082; FRAT1; PDIK1L; DCUN1D4; DNAJA4; PIM3; RFK; RIPK2; NIPAL2; RPS6KA6; SLC3A1; ZNF12; TADA2A; ZNF644; ZCCHC7; LXN; LDOC1	RNA degradation
Psoriasis_comp1_174	12	PHF3; BCL11A; GPRASP2; DBT; GRAMD3; TMOD1; C11orf52; CACNA2D2; FBXL2; CHST12; YPEL1; ZNF616	Sulfur metabolism; Branched chain amino acid catabolism
Psoriasis_comp1_169	42	SLC38A2; UBA2; CLCC1; LIMS1; NOM1; KIFC1; TRIT1; USP14; USPL1; FAM48A; C2orf64; MTERFD3; PKD2; DHFRL1; OSGEPL1; POT1; HSD17B7; NSL1; RNPC3; DCBLD1; TMEM80; TMEM181; ATP2B1; RPL37; NAA38; CTPS2; VCL; MAFB; IQCC; C1orf89; CORT; LENG1; TIGD2; LOC284009; B3GNTL1; USF2; ZNF248; VHL; LOC100134713; RAMP1; MCM8; SLC30A4	Regulation of anti-apoptosis; Basolateral plasma membrane
Psoriasis_comp1_167	16	DLAT; LMNB1; GSTCD; SMC2; FAM73A; MAD2L1; DHFR; RBL1; NAA15; WDHD1; BRCA2; CDC42; IPO11; ZNF367; XIAP; URB2	Caspase pathway; Cell cycle
Psoriasis_comp1_162	37	C5orf43; CCDC132; C12orf4; IFI16; LACTB; HS6ST1; EHHADH; APOL2; FAM114A2; JUP; NMI; DCLRE1A; CDKL1; BBOX1; NKIRAS1; TAPBPL; AGPAT5; IL22RA1; PIGV; HIST2H2AA3; BTN3A3; SLC16A3; HIST1H1C; FBXL18; C18orf54; KIAA1161; ANGPT2; SDHAP1; GEMIN5; TMEM186; MTERF; UBE2L6; ZNF184; HAPLN3; STXBP4; SESN3; ZNF844	Lysine degradation
Psoriasis_comp1_158	12	BBX; SMARCA2; KIAA1109; C6orf201; MED13L; LIMA1; CLIC4; PRAF2; GRAMD1A; CBLN3; FAM117A; TTLL1	Nuclear matrix; Maintenance of apical/basal cell polarity
Psoriasis_comp1_145	24	HCN3; C2CD3; STK36; LUC7L; USP21; C5orf45; POLL; RPL32P3; LPCAT4; CD58; CRYGS; ZNF226; PKLR; RASAL3; PPM1M; GABBR1; S100PBP; IQSEC2; SLC25A27; ZNF133; ZNF343; ZNF763; TBC1D10C; SNORA21	Potassium channels
Psoriasis_comp1_141	12	LOC642361; ING4; LOC646762; ATP6V1E2; NUDT7; TSC1; KREMEN2; DAPK2; CPD; COQ2; ZNF223; NAIP	Signaling by insulin receptor; Regulation of rheb gtpase activity by AMPK
Psoriasis_comp1_140	30	ARMCX6; CACYBP; LETMD1; MFF; HSPA14; C6orf225; DSCC1; C14orf28; DENND3; SLC25A45; N6AMT2; LY6G5C; PLEKHA7; LMO2; SPATA7; C14orf145; CRELD1; MRI1; SLC46A3; AATK; VAMP5; IL11RA; ZBTB24; PTPN18; SESN1; TCTN1; NUAK1; ODZ4; PLOD3; TATDN3	Determination of symmetry; Determination of left/right symmetry
Psoriasis_comp1_139	25	ATXN2; MTCP1NB; CCDC3; DHRS12; DALRD3; MID1; GATAD2B; MRC2; CTNNBIP1; CDR2; MLYCD; NSUN6; SMYD4; LAMB2; IFFO1; HEXIM2; FABP3; BGN; NDE1; NXPH3; XRCC6BP1; OSBPL1A; TBX19; ZNF187; SLC16A14	Basal lamina; Embryonic development (sensu mammalia)
Psoriasis_comp1_133	71	RPL29; RPL8; TUBB2C; GSTP1; CCDC72; ALDH3B2; SUGT1; MPHOSPH10; GMNN; GNL3; DONSON; PIAS1; RRS1; NCRNA00201; TIPIN; NARS2; RNF44; TRMT5; PPPDE1; BLNK; CCDC99; HSP90B1; C1orf112; CKB; VEZT; MTHFS; MEGF9; CALM2; PAPOLG; POP1; C5orf34; KIAA0753; C1orf57; KRIT1; BATF; TGDS; RBM41; C15orf23; GSTM4; POC1A; CD101; ZCWPW1; SDHAP2; PCSK9; RHEBL1; ACP6; LTV1; DNHD1; SMC4; HIBADH; FOXP3; CLASP2; KIF23; SAT1;…	Metabolism of xenobiotics by cytochrome p450; Drug metabolism cytochrome p450
Psoriasis_comp1_127	18	EIF2S3; DSC3; KIAA0430; COL4A3BP; MSL2; TERF1; IMPA1; VPS37A; ANAPC10; LNX1; TMEM135; GCET2; GALNT7; ZNF148; MGC16275; ZNF532; TRIM6; ZNF385D	Membrane binding and targetting of GAG proteins; EIF2 pathway
Psoriasis_comp1_111	20	IRF3; KRBA1; KIAA0467; PRKCZ; EVPL; PPP1R16A; SYTL1; DHX34; PKN3; PRKAR1B; PNKP; NARFL; LOC284837; PTDSS2; TMEM175; LRCH4; SH3GLB2; SERINC2; UCN2; NXPH4	Hemostasis; Factors involved in megakaryocyte development and platelet production
Psoriasis_comp1_101	24	ALG8; NUDT16L1; GLRX2; SIRT6; C14orf118; MARVELD2; MVK; EPHA2; MAST3; PAK6; GALE; RELL2; IFFO2; RPLP2; CARD6; CCM2; DBNDD1; POLR2J2; ULK1; TRIB3; PNP; NCRNA00115; SLC6A15; GSG2	Protein modification; Protein phosphorylation
Normal_comp1_98	20	TTC3; SKIV2L2; TTC19; EPB41; RAI14; LETMD1; ACSL3; C15orf61; GEMIN6; MED20; MYL6B; TNFAIP2; CD59; TMEM27; CD163L1; NBPF3; YPEL1; UQCR10; RPL32P3; RELL2	Fatty acid triacylglycerol and ketone body metabolism
Normal_comp1_84	23	FAR2; CDKL2; METTL7B; PDZK1; ACSBG1; HSD11B1; GLDC; ACSM3; CUX2; CYP4F2; DHRS9; SGK2; GAL; ELOVL3; SLCO4C1; SLC30A10; PNLDC1; TRIM55; THRSP; SYPL2; SLC27A2; TMPRSS11E; UPB1	Peroxisomal limetabolism; Metabolism of lipids and lipoproteins
Normal_comp1_83	16	ADRBK2; FXYD1; HSPB6; APBB1IP; LOC401052; NCKAP5L; FSTL3; C5orf62; DTX1; LAIR1; ATP1A2; PNPLA2; RFTN1; RASD1; ALPK3; PPP1R14A	Trancription Factor Motif: serum response element (SRE); Cardiac beta; adrenergic signaling (CI8)
Normal_comp1_82	12	IDH3A; ACAD8; DIRAS3; MERTK; GK; HLCS; PTN; PEX11A; GK3P; BCKDHB; FETUB; PNPLA3	Branched chain amino acid catabolism; Valine leucine and isoleucine degradation
Normal_comp1_81	29	F13A1; CTSS; IKZF1; EVI2B; HAVCR2; LY86; LYZ; FCGR2A; FCGR2B; PLEK; CECR1; MPEG1; FYB; CD86; C3AR1; PTPRC; P2RY8; CDK15; C16orf54; P2RY13; CD33; RASSF2; ITGAM; IRF8; RASGRP4; TMEM71; SLA2; RNASE6; TLR8	TCR pathway; Blymphocyte pathway
Normal_comp1_80	10	FOLR2; C1QA; C1QB; BCAT1; LILRB5; CD14; VSIG4; MSR1; C1QC; LRRC25	Creation of c4 and c2 activators; Classic pathway
Normal_comp1_78	23	AGPAT3; ALOX15B; CLSTN3; DHCR7; GPT2; ACSL5; MOGAT1; APOC1; ACOX2; FADS1; RBM47; DGAT2; LOC284837; PNLIPRP3; CRAT; CCL17; SLC25A35; MUC1; TMEM91; FBP1; SEC14L4; LDHD; TLCD1	Metabolism of lipids and lipoproteins; Triglyceride biosynthesis
Normal_comp1_77	51	TANC2; C7orf28B; SLC11A2; AKR1A1; ANKRD13D; LRCH3; MORF4L2; CLK4; FAM83B; MED13; LOC441454; DNAJB7; KCNJ13; NKTR; LOC728190; FAM135A; MRE11A; PWWP2A; C15orf29; LOC641298; PDS5B; CAPZA1; RASL11A; ORMDL1; MYO5A; SUV39H2; MGEA5; PAR5; DEPDC6; USF1; LOC100130557; MBTD1; FNDC3A; LMBRD2; FAM171B; P2RY1; THAP6; SLC30A7; WDR59; VAV3; ZMAT1; ZNF22; TMEM33; TMOD3; TPM1; ZNF160; POU2F1; ZNF713; PDE4DIP; TAP…	Insulin synthesis and processing
Normal_comp1_76	21	IWS1; PER2; ZBTB37; FAM172A; LOC202181; NPHP3; SYNE2; IKBKB; BDP1; ULK4; EHF; LOC100272216; ZNF350; ZNF426; SCNN1D; BARX2; ZKSCAN1; ZNF641; ZNF567; WWC1; MET	Generic transcription pathway; Epithelial cell signaling in helicobacter pylori infection
Normal_comp1_74	34	ADIPOQ; G0S2; PLIN1; GHR; AIFM2; CIDEC; FABP4; GYG2; LPL; GPD1; PRKAR2B; PDE3B; MEST; H19; AQP7; BHMT2; CDO1; CALB2; KLB; GPAM; ACSM5; HEPACAM; SORBS1; TMEM132C; PLA2G16; PLIN4; PPP1R1A; TUSC5; MME; UCHL1; S100B; NQO1; RBP4; MAPK10	PPAR signaling pathway; Transcriptional regulation of white adipocyte differentiation
Normal_comp1_70	118	DYNC2LI1; RASA2; GUSBL1; ACAP2; LOC100190986; USP34; SFPQ; PTEN; CFLAR; LOC440354; CSPP1; ASXL2; DHX29; ARSK; RAB18; FRMD4B; PIK3C3; PCNP; CCDC93; LYST; RPS27; SP140L; SYNJ2BP; CCT8; GNAL; C1GALT1; GNRH1; LRP6; NCK1; SCFD1; SSFA2; NDUFA5; TANK; DNAJB4; WDR36; PPFIBP1; MGA; MED14; ITGB8; ITSN2; PUS10; AHNAK; MAP3K8; OGFRL1; ACTR2; C3orf48; MPHOSPH9; VAPA; PTPN12; PHF11; SMCHD1; CLUAP1; NCRNA00247;…	PIP3 signaling in b lymphocytes; Inositol phosphate metabolism
Normal_comp1_60	24	LOC595101; DHX57; MAP4K5; INO80D; CAND1; CEP135; RBM14; JRK; PRKDC; HOMER1; DDHD1; FOXO1; ABHD5; C21orf56; LPP; PPARA; PAFAH2; LOC145663; SUCNR1; LOC100130987; SVIP; TRIM33; TRA2A; RUNDC2A	PI3KCI akt pathway
Normal_comp1_59	42	DNER; PADI2; DSG2; PPARGC1A; SH3BGRL2; EFCAB4B; ELF5; NCALD; KCNK5; RHPN2; ANXA3; GABRP; ELF3; CA6; C2orf88; RNF128; CLDN10; MATN3; SHC4; ATP6V0A4; BCAS1; C9orf152; C2orf72; BAMBI; ACACA; TRAF4; EPHX4; FAM176A; PRR15L; WBSCR17; USP43; PROM1; LOC284578; SLC44A3; ROPN1B; SLC44A4; SCN7A; SOX8; WDR72; MEGF10; VTCN1; TMPRSS3	synthesis of pc; Amine compound slc transporters
Normal_comp1_57	41	CCDC72; PAPD7; THYN1; GNL3; LOC100131801; HSDL1; ANKRD11; CHCHD6; PTER; BBS4; DENND1A; HS6ST1; PCYOX1L; TCF3; C10orf28; RNF24; POP1; FLJ33630; SPRED1; CD82; MICAL3; GPC2; DENND2A; MYOM3; ITM2C; KLHL5; OSR1; RBPMS; SLC6A8; DDX11; GRAMD1A; SLC43A1; RPS10P7; CRMP1; GULP1; YBX1; ZNF419; TCF7L2; YPEL2; ZNF853; PIN4	Heparan sulfate (HS) and heparin biosynthesis; Heparan sulfate (HS) and heparin metabolism
Normal_comp1_54	24	PKIG; DCHS1; GRK5; C14orf50; FTH1; NID2; ROBO4; CDKN1C; HOXC6; GJA4; FMOD; C20orf132; PTH1R; MYOM1; HOXC5; LARP6; HOXB6; PLA2G5; PIWIL4; SCN4B; PLCD4; TBX15; SIDT1; PRPH	Segment specification
Normal_comp1_51	28	AQP5; ATP2A3; KCNN4; CHRM1; KRT18; CKMT2; KCTD14; MFI2; SHANK2; CHRM3; LOC440335; CEACAM6; FOXI1; PPP1R1B; MB; ATP6V1B1; FZD1; C2orf82; CEACAM1; SLC14A1; TMPRSS2; STAC2; TTYH1; SLC4A11; TG; CRISP2; DGKG; LACRT	Amine ligand binding receptors; Calcium signaling pathway
Normal_comp1_49	81	ALG8; COQ5; GPBP1; ZNF264; BANP; DCUN1D4; RAI1; GYG1; FAM129A; FAM120C; PFAS; KIAA0649; SCYL3; CAPN1; NSUN4; C17orf58; ZKSCAN4; CTNNAL1; GNPDA1; BTN3A1; C3orf26; ZNF542; MLYCD; NDN; MCM6; DGKZ; ZNF443; TIGD7; FAM55C; DDX10; CTSC; C14orf145; LOC646762; C6orf57; DARC; RBM6; ZNF564; SMYD4; ZIK1; TBCK; TTC12; ZNF187; ZNF333; C19orf39; WDR4; C22orf32; MXD4; KRTCAP2; PAPSS2; CAMK2B; PRDM11; PGBD1; KCNE…	Generic transcription pathway
Normal_comp1_45	118	HCN3; BPTF; C6orf130; LYRM7; C2orf67; FPGT; FAM175A; ASF1A; C10orf118; MFN1; C10orf78; KRIT1; INTS3; GRAMD4; SETD2; FER; CALM2; LIMA1; GDF11; NRN1; FAM84B; IMPACT; RBAK; RASA1; SFRS2IP; NIPBL; PRPF39; LOC100129387; NT5C2; PTRF; CD58; PKLR; CEP63; CDC40; TMEM150C; CDC42; ZNF182; DRD4; LIAS; DNAJC27; C4orf21; UBLCP1; ZNF644; RBM41; LOC728024; ASPM; SMEK1; GFM2; MFSD8; CLDN16; C1orf104; HDAC9; C16or…	Platelet homeostasis; Hemostasis
Normal_comp1_43	28	FBXL14; GTF2E1; TNRC6B; RAP1GDS1; KBTBD7; GAL3ST4; ORAI3; RBBP5; FAM119B; C14orf109; C10orf58; RAD1; PHF23; HSDL2; DAAM1; KLF16; ADRB2; CREB3L2; PRRT3; B3GNT7; SCLY; ZNF828; UHMK1; ZNF2; ZNF543; PRSS16; UQCRB; WNT7A	WNT signaling; Melanogenesis
Normal_comp1_35	29	CWC22; C1orf96; DNTTIP2; MAP2; IFFO2; PGM2; TRAPPC9; ATP6V1E2; HINFP; PITPNM3; ZNF250; FAAH2; C11orf45; NEBL; KIAA0895; TGM5; ATP13A5; NKAP; STX19; CTAGE9; RASGRP1; RPAP2; TMEM116; TMTC3; ZNF57; ZNF879; SEMA6C; EDAR; SNORD89	Trancription Factor Motif: SMAD3-mediated transcription; Phospholitransfer to membrane
Normal_comp1_253	17	USP16; KIAA1704; C12orf26; C20orf177; AMN1; FAM179B; VAMP4; C5orf25; TMOD2; IMMP2L; CDK6; GAS5; IFRD1; TMEM22; ATP5E; ZDHHC15; ZNF512	Formation of atp by chemiosmotic coupling
Normal_comp1_252	30	SDCCAG1; SPAG9; BTAF1; CP110; HSPB11; CRBN; NFXL1; MTF2; LOC401397; NUDT7; C2orf56; CGRRF1; CCDC66; MAP3K5; C2orf60; PFDN4; NFYB; SARNP; GLMN; LPHN2; ABAT; C8orf79; METT5D1; DUSP15; USP25; UBA5; ZNF271; NTF3; CRIP3; NCRNA00171	Neurotrophin signaling pathway; Activation of chaperone genes by ATF6 alpha
Normal_comp1_249	23	DND1; GTPBP3; ANKRD27; NOL11; SLC12A6; C19orf22; SLC10A3; SIRT6; CCDC3; GIT1; ZFP3; GON4L; FOXP4; ARMC7; BCL9L; C3orf42; SLC16A3; ZNF397OS; ZNF518A; TRMT5; TSEN2; TXLNG; RRAGD	Bile salt and organic anion slc transporters
Normal_comp1_244	16	ALG8; BANP; RAI1; PFAS; CAPN1; GNPDA1; DGKZ; RBM6; ZIK1; TMEM216; OCEL1; ZNF418; TAF1B; SEMA4F; ZNF473; KIAA1045	Generic transcription pathway
Normal_comp1_242	32	C6orf130; LYRM7; C2orf67; FPGT; FAM175A; NRN1; FAM84B; IMPACT; PRPF39; TMEM150C; CDC42; DRD4; UBLCP1; LOC728024; CLDN16; GEM; NUDT10; CENPQ; TAGAP; FAM105A; FAM65C; RBL1; KLHDC1; LIN9; HPS3; SHPRH; ME2; UST; ZNF696; ZNF501; MIR770; LONRF1	G0 and early G1; Cell cycle mitotic
Normal_comp1_234	26	DSC3; KLF4; CLDN1; NFE2L2; JUP; BBOX1; LLPH; MGC16275; GTF2F2; IL18; ZNF416; DLX3; DLG2; CD55; F2RL1; IL12RB2; IL1RL2; PTGES; SERPINB5; PSAT1; ZW10; ZBTB7A; ZSCAN22; KRT9; SHISA4; PGLYRP3	Th1/Th2 pathway; IL12 pathway
Normal_comp1_222	19	HEATR5B; KCTD13; EME2; LOC100289019; HCLS1; GMFG; FBXO41; LPHN1; HLA-DMB; GADD45GIP1; ADAP1; GUCA1B; MICA; CNNM1; AMPH; PPARD; TRPV1; SAMHD1; HVCN1	Promoter motifs (GCANCWGCT); Major histocompatibility complex antigen
Normal_comp1_207	14	RG9MTD1; GPR87; ASTE1; NUP155; FAM104B; AVEN; NFE2L3; ODZ4; RAB38; UCHL3; EPHB1; C10orf57; ZBTB33; ZNF576	EPHA4 pathway
Normal_comp1_204	14	EFR3A; ZMPSTE24; UBQLN1; ARFIP1; FAM84A; SOX7; LIPA; RPS15A; DNAL4; CD24; NRIP3; TC2N; ZNF490; TOM1L1	Retrograde neurotrophin signalling
Normal_comp1_198	10	ADRBK2; HSPB6; LOC401052; C5orf62; DTX1; LAIR1; ATP1A2; PNPLA2; RASD1; ALPK3	Regulation of signal transduction
Normal_comp1_193	11	IWS1; ZBTB37; FAM172A; NPHP3; BDP1; ULK4; ZNF350; ZNF426; ZNF641; ZNF567; MET	Generic transcription pathway; CBL pathway
Normal_comp1_175	15	LCE1B; TTC22; KRT80; RPL13; KLK1; CHMP4C; UBTD1; THBD; PRDM1; IL1F7; C15orf37; C5orf46; ETV7; ZNF750; TMEM99	Common pathway
Normal_comp1_172	14	CHRM1; KCTD14; SHANK2; CHRM3; LOC440335; CEACAM6; PPP1R1B; C2orf82; CEACAM1; SLC14A1; STAC2; TG; CRISP2; LACRT	Amine ligand binding receptors; Calcium signaling pathway
Normal_comp1_171	14	AQP5; ATP2A3; KCNN4; KRT18; CKMT2; MFI2; FOXI1; MB; ATP6V1B1; FZD1; TMPRSS2; TTYH1; SLC4A11; DGKG	Transmembrane transport of small molecules
Normal_comp1_169	38	ALG8; BANP; DCUN1D4; RAI1; GYG1; FAM129A; FAM120C; PFAS; KIAA0649; CAPN1; C17orf58; CTNNAL1; GNPDA1; C3orf26; NDN; MCM6; DGKZ; FAM55C; RBM6; ZIK1; TBCK; TTC12; KRTCAP2; PAPSS2; CAMK2B; KCNE3; TMEM216; OCEL1; NANOS1; SETBP1; ZNF418; TAF1B; TBC1D24; SEMA4F; ZNF473; SPON2; RBKS; KIAA1045	De novo IMP biosynthesis; Transcription initiation from RNA polymerase I promoter
Normal_comp1_166	59	C6orf130; LYRM7; C2orf67; FPGT; FAM175A; MFN1; C10orf78; KRIT1; NRN1; FAM84B; IMPACT; RBAK; RASA1; PRPF39; NT5C2; CD58; TMEM150C; CDC42; DRD4; LIAS; UBLCP1; RBM41; LOC728024; SMEK1; MFSD8; CLDN16; HDAC9; TRNT1; NPIPL3; GEM; NUDT10; CENPQ; TAGAP; NDUFS7; GCET2; FAM105A; FAM65C; GUCY1A3; RBL1; PTGR2; PDE5A; KLHDC1; ATR; ALKBH8; LIN9; HPS3; ARMC2; SHPRH; ME2; UST; ZNF696; REV1; USP53; SUN1; ZNF501; …	Hemostasis; Platelet homeostasis
Normal_comp1_164	16	IFT20; GNPAT; MRPL32; ETFDH; BLNK; LAMB1; MCCC1; CYP27A1; RCL1; NADSYN1; IL18R1; TMEM97; MARCKSL1; SLC26A9; ZNF354A; TTC38	Vitamin metabolism; Water-soluble vitamin metabolism
Normal_comp1_157	41	APC; PTCD3; TAF1D; USP47; ENTPD5; NEK8; DNAJC24; SMARCA5; RBL2; AKAP8L; ZNF326; NHS; CACHD1; RP9; CEP290; PSME4; C2orf43; CCDC153; RPL13P5; SNORA28; FAM181B; NBEA; C1orf133; CPD; ZCWPW1; CCNT1; SYNE1; SFRS18; GOLGA2B; RGS2; ATP6AP1L; MAPK8IP3; TENC1; GFRA3; GALT; SORBS2; PLAT; HSPA6; ZNF573; ZNF763; MFSD4	Cell cycle; Granule cell survival pathway
Normal_comp1_154	21	C6orf115; ETFA; MRPS33; RPA3; MORN2; DDT; NDUFAF1; TMEM141; IMMP1L; DNAJA1; C21orf33; ACYP2; ACTR3C; CSTB; CISH; CEBPD; TMEM93; PIR; PEX3; NHEDC1; CSRP2	Androgen signaling
Normal_comp1_144	17	MTR; CHD1; MID1; CCNT2; ZNF607; DDX20; LOC400657; LOC255512; LOC144571; DUOX2; CYP4X1; MIPOL1; ACAD9; CEP70; TRIM45; ZNF684; SDK2	Ventral midline development; Peroxidase activity
Normal_comp1_141	46	HSPC159; DSC3; KLF4; CLDN1; NFE2L2; JUP; BBOX1; TNFRSF19; LLPH; FERMT1; MGC21881; MGC16275; GTF2F2; IL18; TIPARP; GPR126; ZNF416; DLX3; CPVL; YWHAZ; DLG2; CD55; BAK1; F2RL1; DGCR11; IL12RB2; FCER1A; ATP10B; B9D1; PLD1; IL1RL2; MICALCL; KCTD17; HMOX1; PTGES; NCF2; SERPINB5; PSAT1; ZW10; ZNF703; ZBTB7A; ZSCAN22; KRT9; SHISA4; TNFAIP8L2; PGLYRP3	TH1/TH2 pathway; IL12 pathway
Normal_comp1_137	12	ENOSF1; TDRD3; ANAPC2; ACCN3; CATSPER2; RGL3; FAM13AOS; ASRGL1; C11orf21; C1orf91; TYMS; TTLL3	Cell cycle mitotic; Cell cycle
Normal_comp1_120	31	DYNLT1; RNH1; PDHB; CCDC12; MOSPD3; ALCAM; MRI1; LOC642361; CCDC94; PRR12; DCAF4; GANC; LPCAT3; BAIAP2L2; ESPL1; RAB3A; MRPL35; CYBASC3; SUOX; LIPT1; POLH; TMEM51; KY; ELP2P; TUBB6; SIRT7; RFX1; RHBDF2; ZSCAN5A; QPRT; ZNF189	Sulfur amino acid metabolism
Normal_comp1_11	14	ITGA3; PRKCZ; CLIP2; CASKIN2; PARP3; CX3CL1; EPHB3; EFR3B; MVP; MGAT3; CMTM5; SLC27A1; YIPF2; TMEM38A	CXCR4 pathway
