# Supplementary material for: Multi-omics integration reveals molecular networks and regulators of psoriasis
Source: BMC Syst Biol. 2019 Jan 14;13:8. doi: 10.1186/s12918-018-0671-x (PMC6332659; doi:10.1186/s12918-018-0671-x)
Supplement: Supplementary file 1 — Table S1. Transcriptome, DNA methylome, and GWAS studies included in the study. Table S2. Knowledge-based artificial pathways from published GWAS studies and large-scale meta-profiling of diverse collections of gene expression data sets. Table S3. Differential coexpression modules in psoriasis. Table S4. Gene signatures in the psoriasis transcriptomic study. Table S5. MSEA results in GWAS. Table S6. MSEA results in EWAS. Table S7. Common Pathways between GWAS and EWAS. Table S8. GWAS/EWAS-unique supersets and key driver analysis. Table S9. Key driver analysis of Common supersets in psoriasis skin and blood networks. Table S10. In silico mining of the key driver genes using bioinformatics tools. Table S11. Gene expression perturbations of key driver subnetwork in lesional skin tissue in psoriasis patients. (ZIP 358 kb) [file 12918_2018_671_MOESM1_ESM.zip › Supplementary Table S4.xlsx]

## Sheet: Table S4
Table S4. Gene signatures in the psoriasis transcriptomic study. Note: The transcriptome in Supplementary Table S1 contains 696 samples in eight transcriptome studies, with differentially expressed genes (DEGs) identified between psoriatic and normal skins using two-sample t-test at FDR<0.05.
Entrez ID	Gene Symbol	Gene Descriptions	Relative Expression in Controls	Relative Expression in Psoriasis	Log2(Psoriasis/Control)	P Values	FDRs
7162	TPBG	trophoblast glycoprotein	2.53714	4.26894	1.7318	7.92438e-66	9.4308e-62
6280	S100A9	S100 calcium binding protein A9	6.60646	13.5914	6.98494	1.17356e-61	1.39665e-57
55803	ADAP2	ArfGAP with dual PH domains 2	2.28832	4.29382	2.0055	1.17649e-60	1.40014e-56
6279	S100A8	S100 calcium binding protein A8	6.74991	13.7233	6.97337	2.52864e-60	3.00933e-56
6699	SPRR1B	small proline-rich protein 1B	8.04761	11.0713	3.02365	2.16344e-59	2.57472e-55
23242	COBL	cordon-bleu WH2 repeat protein	3.8417	2.29659	-1.54511	3.13963e-58	3.73647e-54
9232	PTTG1	pituitary tumor-transforming 1	2.8279	4.47882	1.65092	2.13863e-55	2.54519e-51
22996	TTC39A	tetratricopeptide repeat domain 39A	1.66429	4.18958	2.5253	1.69055e-54	2.01192e-50
64785	GINS3	GINS complex subunit 3 (Psf3 homolog)	1.42202	2.88623	1.46421	1.1199e-53	1.33279e-49
9133	CCNB2	cyclin B2	1.7864	3.43408	1.64768	1.34831e-52	1.60462e-48
64127	NOD2	nucleotide-binding oligomerization domain containing 2	1.65262	3.5186	1.86598	7.46067e-52	8.87894e-48
11130	ZWINT	ZW10 interactor, kinetochore protein	1.69917	3.0952	1.39603	8.24013e-52	9.80658e-48
85377	MICALL1	MICAL-like 1	4.50044	5.67442	1.17398	1.80128e-51	2.1437e-47
283	ANG	angiogenin, ribonuclease, RNase A family, 5	4.37036	2.89747	-1.47289	1.93495e-51	2.30278e-47
332	BIRC5	baculoviral IAP repeat containing 5	1.32919	3.09652	1.76733	4.35956e-51	5.18832e-47
26064	RAI14	retinoic acid induced 14	3.2078	1.82698	-1.38082	2.36073e-50	2.80951e-46
366	AQP9	aquaporin 9	3.62035	1.2628	-2.35755	4.62662e-50	5.50614e-46
9055	PRC1	protein regulator of cytokinesis 1	2.81052	3.91739	1.10686	7.5063e-50	8.93325e-46
891	CCNB1	cyclin B1	2.0228	4.15324	2.13044	2.60513e-49	3.10037e-45
63928	CHP2	calcineurin-like EF-hand protein 2	6.06107	3.66525	-2.39582	2.65766e-49	3.16288e-45
3838	KPNA2	karyopherin alpha 2 (RAG cohort 1, importin alpha 1)	3.68473	5.34708	1.66235	4.0534e-49	4.82395e-45
79887	PLBD1	phospholipase B domain containing 1	4.40084	6.27901	1.87817	6.81007e-49	8.10467e-45
65982	ZSCAN18	zinc finger and SCAN domain containing 18	2.24566	0.554054	-1.6916	8.91969e-49	1.06153e-44
22974	TPX2	TPX2, microtubule-associated, homolog (Xenopus laevis)	1.93036	3.3723	1.44193	2.08594e-48	2.48248e-44
9833	MELK	maternal embryonic leucine zipper kinase	0.134355	2.27363	2.13927	2.66004e-48	3.16571e-44
3772	KCNJ15	potassium inwardly-rectifying channel, subfamily J, member 15	0.0709663	2.55927	2.4883	2.7277e-48	3.24624e-44
10855	HPSE	heparanase	1.32806	4.6658	3.33773	6.44136e-48	7.66587e-44
79852	EPHX3	epoxide hydrolase 3	4.65999	6.00154	1.34155	7.61398e-48	9.0614e-44
23682	RAB38	RAB38, member RAS oncogene family	4.787	5.87107	1.08408	2.08241e-47	2.47827e-43
9413	FAM189A2	family with sequence similarity 189, member A2	2.94439	1.2587	-1.68569	2.15723e-47	2.56732e-43
10112	KIF20A	kinesin family member 20A	0.30877	2.44873	2.13996	2.63898e-47	3.14065e-43
3099	HK2	hexokinase 2	2.71071	4.43932	1.72861	6.50197e-47	7.73799e-43
3566	IL4R	interleukin 4 receptor	3.49766	5.0574	1.55974	1.59529e-46	1.89855e-42
64581	CLEC7A	C-type lectin domain family 7, member A	1.00404	3.44877	2.44473	2.58227e-46	3.07316e-42
10158	PDZK1IP1	PDZK1 interacting protein 1	5.77679	7.9575	2.18071	3.66881e-46	4.36625e-42
55287	TMEM40	transmembrane protein 40	4.50096	5.74142	1.24046	3.84949e-46	4.58127e-42
6097	RORC	RAR-related orphan receptor C	3.32018	0.88199	-2.43819	3.99159e-46	4.75039e-42
1164	CKS2	CDC28 protein kinase regulatory subunit 2	3.20603	4.76249	1.55646	5.20962e-46	6.19997e-42
3579	CXCR2	chemokine (C-X-C motif) receptor 2	0.523953	3.18885	2.66489	6.98476e-46	8.31257e-42
56938	ARNTL2	aryl hydrocarbon receptor nuclear translocator-like 2	2.13076	4.3361	2.20534	2.08396e-45	2.48012e-41
9118	INA	internexin neuronal intermediate filament protein, alpha	-1.24602	1.79058	3.0366	6.24434e-45	7.43139e-41
55640	FLVCR2	feline leukemia virus subgroup C cellular receptor family, member 2	1.19658	2.95022	1.75364	6.32822e-45	7.53122e-41
11226	GALNT6	UDP-N-acetyl-alpha-D-galactosamine:polypeptide N-acetylgalactosaminyltransferase 6 (GalNAc-T6)	1.81724	3.87637	2.05913	6.63724e-45	7.89898e-41
3400	ID4	inhibitor of DNA binding 4, dominant negative helix-loop-helix protein	4.99357	3.32486	-1.66871	1.59762e-44	1.90132e-40
1382	CRABP2	cellular retinoic acid binding protein 2	7.38342	9.34849	1.96507	1.65756e-44	1.97266e-40
56967	C14orf132	chromosome 14 open reading frame 132	4.159	2.40755	-1.75145	2.68348e-44	3.19361e-40
6523	SLC5A1	solute carrier family 5 (sodium/glucose cotransporter), member 1	2.88568	4.85672	1.97104	3.20693e-44	3.81656e-40
2760	GM2A	GM2 ganglioside activator	5.07874	6.83501	1.75626	3.22298e-44	3.83567e-40
7474	WNT5A	wingless-type MMTV integration site family, member 5A	0.637179	3.15429	2.51711	3.74788e-44	4.46036e-40
898	CCNE1	cyclin E1	-0.0680367	2.58283	2.65087	5.42734e-44	6.45908e-40
2525	FUT3	fucosyltransferase 3 (galactoside 3(4)-L-fucosyltransferase, Lewis blood group)	-0.0451923	2.9917	3.0369	6.60416e-44	7.85961e-40
629	CFB	complement factor B	2.77099	4.59439	1.8234	7.3533e-44	8.75117e-40
6038	RNASE4	ribonuclease, RNase A family, 4	5.24646	3.68674	-1.55972	7.96915e-44	9.48409e-40
6241	RRM2	ribonucleotide reductase M2	0.963541	3.6693	2.70576	1.53423e-43	1.82589e-39
6790	AURKA	aurora kinase A	-0.308744	1.8179	2.12664	2.15576e-43	2.56557e-39
57016	AKR1B10	aldo-keto reductase family 1, member B10 (aldose reductase)	0.0641752	6.28102	6.21684	3.27789e-43	3.90101e-39
23120	ATP10B	ATPase, class V, type 10B	1.36057	3.23271	1.87214	4.78005e-43	5.68873e-39
4067	LYN	v-yes-1 Yamaguchi sarcoma viral related oncogene homolog	2.47999	3.84046	1.36047	5.54839e-43	6.60314e-39
1408	CRY2	cryptochrome 2 (photolyase-like)	4.2037	2.58048	-1.62322	6.59207e-43	7.84522e-39
55686	MREG	melanoregulin	2.8901	4.27548	1.38537	9.37366e-43	1.11556e-38
639	PRDM1	PR domain containing 1, with ZNF domain	2.06473	3.78597	1.72124	1.00344e-42	1.19419e-38
1410	CRYAB	crystallin, alpha B	7.41358	5.89516	-1.51841	1.25029e-42	1.48797e-38
4306	NR3C2	nuclear receptor subfamily 3, group C, member 2	1.63842	0.211086	-1.42734	2.58451e-42	3.07582e-38
3162	HMOX1	heme oxygenase (decycling) 1	4.94387	6.17246	1.2286	2.72373e-42	3.24151e-38
11065	UBE2C	ubiquitin-conjugating enzyme E2C	0.683213	2.41636	1.73315	3.64519e-42	4.33814e-38
9517	SPTLC2	serine palmitoyltransferase, long chain base subunit 2	2.93869	4.1925	1.25381	3.69968e-42	4.40299e-38
9246	UBE2L6	ubiquitin-conjugating enzyme E2L 6	4.98181	6.39218	1.41037	4.92044e-42	5.85582e-38
79153	GDPD3	glycerophosphodiester phosphodiesterase domain containing 3	3.07588	5.44419	2.36831	1.30352e-41	1.55132e-37
4860	PNP	purine nucleoside phosphorylase	3.38577	5.37445	1.98868	1.66604e-41	1.98275e-37
9949	AMMECR1	Alport syndrome, mental retardation, midface hypoplasia and elliptocytosis chromosomal region gene 1	1.69109	3.28823	1.59714	1.98129e-41	2.35794e-37
51090	PLLP	plasmolipin	5.08844	3.2014	-1.88705	2.61636e-41	3.11373e-37
8836	GGH	gamma-glutamyl hydrolase (conjugase, folylpolygammaglutamyl hydrolase)	4.00411	5.50762	1.50351	3.1995e-41	3.80772e-37
9768	KIAA0101	KIAA0101	0.967746	2.93814	1.97039	3.95373e-41	4.70533e-37
8942	KYNU	kynureninase	-0.151997	4.54728	4.69928	4.52737e-41	5.38802e-37
991	CDC20	cell division cycle 20	1.97365	3.84496	1.87132	8.77493e-41	1.0443e-36
80149	ZC3H12A	zinc finger CCCH-type containing 12A	2.70379	6.35981	3.65602	1.20373e-40	1.43255e-36
9212	AURKB	aurora kinase B	1.66649	3.27786	1.61137	1.80186e-40	2.14439e-36
5646	PRSS3	protease, serine, 3	5.17948	6.6967	1.51722	2.57705e-40	3.06695e-36
701	BUB1B	BUB1 mitotic checkpoint serine/threonine kinase B	0.0993553	1.67367	1.57431	2.66662e-40	3.17355e-36
1033	CDKN3	cyclin-dependent kinase inhibitor 3	1.21385	2.90853	1.69469	3.24012e-40	3.85607e-36
8412	BCAR3	breast cancer anti-estrogen resistance 3	2.8092	0.994434	-1.81477	3.72923e-40	4.43815e-36
9073	CLDN8	claudin 8	2.48199	0.244547	-2.23744	3.92625e-40	4.67263e-36
55350	VNN3	vanin 3	-6.7762	2.12597	8.90217	3.95983e-40	4.71259e-36
2018	EMX2	empty spiracles homeobox 2	3.41894	1.9055	-1.51344	4.46407e-40	5.31269e-36
3853	KRT6A	keratin 6A	8.62872	12.2653	3.6366	5.15526e-40	6.13527e-36
5588	PRKCQ	protein kinase C, theta	-1.5683	1.53424	3.10253	5.29429e-40	6.30073e-36
22836	RHOBTB3	Rho-related BTB domain containing 3	2.65569	1.41024	-1.24545	5.70866e-40	6.79388e-36
2625	GATA3	GATA binding protein 3	6.21801	4.56702	-1.65099	1.65585e-39	1.97063e-35
7447	VSNL1	visinin-like 1	3.18497	4.71805	1.53308	2.11572e-39	2.51792e-35
26298	EHF	ets homologous factor	4.65472	6.61924	1.96452	3.25504e-39	3.87382e-35
8608	RDH16	retinol dehydrogenase 16 (all-trans)	0.412651	2.90229	2.48964	3.73288e-39	4.44251e-35
2152	F3	coagulation factor III (thromboplastin, tissue factor)	4.48505	2.18927	-2.29578	4.16366e-39	4.95517e-35
53826	FXYD6	FXYD domain containing ion transport regulator 6	3.96837	2.4164	-1.55197	5.28221e-39	6.28636e-35
7852	CXCR4	chemokine (C-X-C motif) receptor 4	1.84685	3.7069	1.86006	5.67052e-39	6.74848e-35
3419	IDH3A	isocitrate dehydrogenase 3 (NAD+) alpha	4.23555	5.24588	1.01033	7.1332e-39	8.48923e-35
81578	COL21A1	collagen, type XXI, alpha 1	1.76945	0.517464	-1.25198	8.98279e-39	1.06904e-34
55165	CEP55	centrosomal protein 55kDa	0.0994601	2.08798	1.98852	1.40378e-38	1.67063e-34
810	CALML3	calmodulin-like 3	8.57693	9.86592	1.28898	1.44027e-38	1.71407e-34
890	CCNA2	cyclin A2	1.31936	3.14205	1.82269	1.64186e-38	1.95398e-34
57115	PGLYRP4	peptidoglycan recognition protein 4	2.61068	4.19417	1.58349	1.67469e-38	1.99305e-34
3034	HAL	histidine ammonia-lyase	4.34139	6.4988	2.1574	2.10151e-38	2.50101e-34
8140	SLC7A5	solute carrier family 7 (amino acid transporter light chain, L system), member 5	3.91981	5.85586	1.93605	2.47876e-38	2.94997e-34
79838	TMC5	transmembrane channel-like 5	-0.47769	2.5901	3.06779	2.63693e-38	3.13822e-34
1117	CHI3L2	chitinase 3-like 2	2.32362	6.35203	4.02841	3.37929e-38	4.02169e-34
4046	LSP1	lymphocyte-specific protein 1	6.26094	4.98123	-1.27971	4.6341e-38	5.51504e-34
8991	SELENBP1	selenium binding protein 1	4.93563	3.86404	-1.07159	4.86666e-38	5.79181e-34
78990	OTUB2	OTU domain, ubiquitin aldehyde binding 2	2.58326	3.73228	1.14902	5.84079e-38	6.95113e-34
26154	ABCA12	ATP-binding cassette, sub-family A (ABC1), member 12	3.50083	5.03911	1.53828	6.82315e-38	8.12023e-34
2304	FOXE1	forkhead box E1 (thyroid transcription factor 2)	-1.00631	2.18047	3.18677	7.33859e-38	8.73365e-34
10403	NDC80	NDC80 kinetochore complex component	-0.0628865	1.82664	1.88953	8.49758e-38	1.0113e-33
2940	GSTA3	glutathione S-transferase alpha 3	2.37628	0.185459	-2.19082	8.62563e-38	1.02654e-33
9635	CLCA2	chloride channel accessory 2	5.97958	7.30456	1.32498	8.88728e-38	1.05768e-33
11219	TREX2	three prime repair exonuclease 2	2.1813	5.52603	3.34473	1.2746e-37	1.5169e-33
64151	NCAPG	non-SMC condensin I complex, subunit G	0.14095	1.67286	1.53191	1.32192e-37	1.57322e-33
383	ARG1	arginase, liver	5.48566	7.71191	2.22625	1.55827e-37	1.8545e-33
242	ALOX12B	arachidonate 12-lipoxygenase, 12R type	4.87779	7.06032	2.18253	1.62367e-37	1.93232e-33
50487	PLA2G3	phospholipase A2, group III	2.1846	4.38723	2.20264	1.76901e-37	2.1053e-33
2769	GNA15	guanine nucleotide binding protein (G protein), alpha 15 (Gq class)	4.4631	5.95711	1.49401	1.82073e-37	2.16685e-33
10205	MPZL2	myelin protein zero-like 2	3.43177	5.74682	2.31506	2.47246e-37	2.94248e-33
1890	TYMP	thymidine phosphorylase	3.83252	7.1716	3.33908	3.82773e-37	4.55538e-33
10539	GLRX3	glutaredoxin 3	4.2503	5.21088	0.960579	6.32833e-37	7.53135e-33
27242	TNFRSF21	tumor necrosis factor receptor superfamily, member 21	2.73303	4.26499	1.53196	8.38126e-37	9.97454e-33
51299	NRN1	neuritin 1	4.53291	3.18291	-1.35	9.91434e-37	1.17991e-32
3854	KRT6B	keratin 6B	9.04623	11.432	2.38575	1.01366e-36	1.20635e-32
6772	STAT1	signal transducer and activator of transcription 1, 91kDa	4.3561	6.3125	1.95639	1.89551e-36	2.25584e-32
5266	PI3	peptidase inhibitor 3, skin-derived	3.41676	11.9651	8.54831	2.06946e-36	2.46287e-32
416	ARSF	arylsulfatase F	0.450687	4.08659	3.6359	2.41226e-36	2.87083e-32
7083	TK1	thymidine kinase 1, soluble	3.05906	4.50156	1.4425	2.73064e-36	3.24973e-32
64108	RTP4	receptor (chemosensory) transporter protein 4	0.189318	2.59068	2.40137	2.93512e-36	3.49308e-32
6273	S100A2	S100 calcium binding protein A2	7.47044	9.5132	2.04276	3.16472e-36	3.76633e-32
10105	PPIF	peptidylprolyl isomerase F	5.1848	6.69409	1.5093	3.45733e-36	4.11457e-32
286887	KRT6C	keratin 6C	8.29291	11.1425	2.84962	6.12818e-36	7.29315e-32
4084	MXD1	MAX dimerization protein 1	2.01927	3.93112	1.91185	6.42481e-36	7.64616e-32
7051	TGM1	transglutaminase 1 (K polypeptide epidermal type I, protein-glutamine-gamma-glutamyltransferase)	4.73277	7.46645	2.73368	6.79442e-36	8.08604e-32
983	CDK1	cyclin-dependent kinase 1	0.801115	2.61257	1.81146	1.17196e-35	1.39475e-31
54463	FAM134B	family with sequence similarity 134, member B	2.87255	1.46065	-1.41191	1.29571e-35	1.54203e-31
23589	CARHSP1	calcium regulated heat stable protein 1, 24kDa	3.80196	5.39141	1.58946	1.4568e-35	1.73374e-31
55584	CHRNA9	cholinergic receptor, nicotinic, alpha 9 (neuronal)	-0.574901	2.14606	2.72096	1.5331e-35	1.82454e-31
23553	HYAL4	hyaluronoglucosaminidase 4	-1.83202	1.77773	3.60975	2.82569e-35	3.36286e-31
57405	SPC25	SPC25, NDC80 kinetochore complex component, homolog (S. cerevisiae)	-0.543878	1.56775	2.11162	3.2226e-35	3.83522e-31
6283	S100A12	S100 calcium binding protein A12	-2.01025	6.30294	8.31319	1.0025e-34	1.19307e-30
1573	CYP2J2	cytochrome P450, family 2, subfamily J, polypeptide 2	2.23883	0.603314	-1.63552	1.36314e-34	1.62227e-30
4085	MAD2L1	MAD2 mitotic arrest deficient-like 1 (yeast)	1.2536	2.56425	1.31065	1.37372e-34	1.63486e-30
11202	KLK8	kallikrein-related peptidase 8	5.38959	6.70617	1.31657	1.40533e-34	1.67248e-30
1830	DSG3	desmoglein 3	4.71421	6.745	2.03079	1.44736e-34	1.7225e-30
5348	FXYD1	FXYD domain containing ion transport regulator 1	5.5105	4.12771	-1.38279	1.52328e-34	1.81286e-30
6698	SPRR1A	small proline-rich protein 1A	7.04556	9.5085	2.46294	1.54229e-34	1.83547e-30
6317	SERPINB3	serpin peptidase inhibitor, clade B (ovalbumin), member 3	3.29837	9.7562	6.45783	1.92615e-34	2.29232e-30
3429	IFI27	interferon, alpha-inducible protein 27	5.85109	9.38024	3.52915	5.35331e-34	6.37098e-30
7153	TOP2A	topoisomerase (DNA) II alpha 170kDa	2.1094	3.59987	1.49047	5.4091e-34	6.43737e-30
7078	TIMP3	TIMP metallopeptidase inhibitor 3	7.27267	5.82901	-1.44366	6.15184e-34	7.32131e-30
9452	ITM2A	integral membrane protein 2A	5.38659	3.60917	-1.77742	1.18562e-33	1.411e-29
9787	DLGAP5	discs, large (Drosophila) homolog-associated protein 5	-0.351925	1.92765	2.27957	1.34341e-33	1.5988e-29
10391	CORO2B	coronin, actin binding protein, 2B	2.34895	1.19008	-1.15887	1.8431e-33	2.19347e-29
10850	CCL27	chemokine (C-C motif) ligand 27	7.74874	4.52226	-3.22648	2.07794e-33	2.47296e-29
348	APOE	apolipoprotein E	8.3898	6.67213	-1.71768	2.44551e-33	2.91041e-29
685	BTC	betacellulin	3.2397	-1.34036	-4.58007	2.45774e-33	2.92495e-29
55	ACPP	acid phosphatase, prostate	3.20289	4.39165	1.18875	2.81269e-33	3.34738e-29
3934	LCN2	lipocalin 2	3.72186	8.11239	4.39053	3.72988e-33	4.43893e-29
1236	CCR7	chemokine (C-C motif) receptor 7	-0.126673	2.6143	2.74097	4.98484e-33	5.93246e-29
55872	PBK	PDZ binding kinase	0.575369	2.28083	1.70546	5.25096e-33	6.24917e-29
8601	RGS20	regulator of G-protein signaling 20	-0.490249	1.97062	2.46087	5.44238e-33	6.47698e-29
5275	SERPINB13	serpin peptidase inhibitor, clade B (ovalbumin), member 13	2.91376	5.85488	2.94112	6.36741e-33	7.57785e-29
55512	SMPD3	sphingomyelin phosphodiesterase 3, neutral membrane (neutral sphingomyelinase II)	3.24809	4.79562	1.54753	7.02516e-33	8.36064e-29
56649	TMPRSS4	transmembrane protease, serine 4	0.207958	3.16969	2.96174	7.73139e-33	9.20113e-29
7049	TGFBR3	transforming growth factor, beta receptor III	4.64109	3.4895	-1.15159	9.11962e-33	1.08533e-28
51458	RHCG	Rh family, C glycoprotein	2.51315	7.61204	5.09889	9.88029e-33	1.17585e-28
1396	CRIP1	cysteine-rich protein 1 (intestinal)	8.68436	7.07585	-1.60851	1.15448e-32	1.37394e-28
6445	SGCG	sarcoglycan, gamma (35kDa dystrophin-associated glycoprotein)	2.21616	0.44053	-1.77563	1.33273e-32	1.58608e-28
10200	MPHOSPH6	M-phase phosphoprotein 6	3.42629	5.22203	1.79575	4.99345e-32	5.9427e-28
27306	HPGDS	hematopoietic prostaglandin D synthase	2.52732	1.33489	-1.19243	6.78448e-32	8.07421e-28
5655	KLK10	kallikrein-related peptidase 10	4.24164	6.57567	2.33403	8.01855e-32	9.54288e-28
6318	SERPINB4	serpin peptidase inhibitor, clade B (ovalbumin), member 4	2.05093	10.2857	8.23473	1.10211e-31	1.31162e-27
10742	RAI2	retinoic acid induced 2	3.01812	1.49448	-1.52365	1.19217e-31	1.4188e-27
26085	KLK13	kallikrein-related peptidase 13	3.10636	6.99619	3.88983	1.29273e-31	1.53848e-27
9111	NMI	N-myc (and STAT) interactor	2.77398	4.22674	1.45276	1.54564e-31	1.83946e-27
3832	KIF11	kinesin family member 11	1.04297	2.4151	1.37213	1.56941e-31	1.86775e-27
5996	RGS1	regulator of G-protein signaling 1	-1.07717	2.4173	3.49447	2.78074e-31	3.30935e-27
9582	APOBEC3B	apolipoprotein B mRNA editing enzyme, catalytic polypeptide-like 3B	1.02525	2.44488	1.41963	2.88758e-31	3.43651e-27
27074	LAMP3	lysosomal-associated membrane protein 3	2.0396	4.16138	2.12178	4.48591e-31	5.33868e-27
9120	SLC16A6	solute carrier family 16, member 6 (monocarboxylic acid transporter 7)	0.894834	2.51414	1.61931	4.49211e-31	5.34606e-27
2633	GBP1	guanylate binding protein 1, interferon-inducible	2.73196	4.79822	2.06627	7.82016e-31	9.30677e-27
1776	DNASE1L3	deoxyribonuclease I-like 3	2.35637	3.84824	1.49187	1.22295e-30	1.45544e-26
6702	SPRR2C	small proline-rich protein 2C (pseudogene)	2.92566	8.4714	5.54575	1.30728e-30	1.5558e-26
51659	GINS2	GINS complex subunit 2 (Psf2 homolog)	1.74791	2.85671	1.1088	1.35873e-30	1.61703e-26
55040	EPN3	epsin 3	3.66261	5.09329	1.43067	1.60574e-30	1.91099e-26
3872	KRT17	keratin 17	9.26777	10.72	1.45222	2.62327e-30	3.12195e-26
6648	SOD2	superoxide dismutase 2, mitochondrial	5.92107	7.38733	1.46626	2.66603e-30	3.17284e-26
1978	EIF4EBP1	eukaryotic translation initiation factor 4E binding protein 1	3.28462	4.5609	1.27628	2.9126e-30	3.46629e-26
8638	OASL	2'-5'-oligoadenylate synthetase-like	0.159959	4.77381	4.61386	3.12059e-30	3.71381e-26
7347	UCHL3	ubiquitin carboxyl-terminal esterase L3 (ubiquitin thiolesterase)	4.83359	5.6887	0.855112	6.54293e-30	7.78674e-26
4940	OAS3	2'-5'-oligoadenylate synthetase 3, 100kDa	2.56479	5.06448	2.49969	8.19797e-30	9.7564e-26
8082	SSPN	sarcospan	2.90548	1.63737	-1.26811	8.8575e-30	1.05413e-25
154	ADRB2	adrenoceptor beta 2, surface	2.43631	1.10705	-1.32926	9.26031e-30	1.10207e-25
4938	OAS1	2'-5'-oligoadenylate synthetase 1, 40/46kDa	2.37676	4.81534	2.43858	9.30779e-30	1.10772e-25
7123	CLEC3B	C-type lectin domain family 3, member B	8.74022	7.07798	-1.66224	9.84354e-30	1.17148e-25
9407	TMPRSS11D	transmembrane protease, serine 11D	-3.72777	4.25422	7.982	1.06348e-29	1.26564e-25
8542	APOL1	apolipoprotein L, 1	2.53506	5.07344	2.53838	1.53436e-29	1.82605e-25
1001	CDH3	cadherin 3, type 1, P-cadherin (placental)	3.84578	5.65316	1.80738	1.57886e-29	1.879e-25
347	APOD	apolipoprotein D	8.83452	7.1531	-1.68142	1.67063e-29	1.98822e-25
3868	KRT16	keratin 16	10.0699	12.087	2.01713	2.44185e-29	2.90605e-25
7272	TTK	TTK protein kinase	-0.319938	1.56734	1.88728	3.29713e-29	3.92391e-25
10346	TRIM22	tripartite motif containing 22	3.29825	5.0558	1.75756	3.36199e-29	4.00111e-25
81831	NETO2	neuropilin (NRP) and tolloid (TLL)-like 2	-0.523918	1.57344	2.09736	3.41833e-29	4.06815e-25
3001	GZMA	granzyme A (granzyme 1, cytotoxic T-lymphocyte-associated serine esterase 3)	0.759218	2.4171	1.65788	3.6417e-29	4.33399e-25
10231	RCAN2	regulator of calcineurin 2	3.79283	2.69907	-1.09376	5.34555e-29	6.36174e-25
7053	TGM3	transglutaminase 3 (E polypeptide, protein-glutamine-gamma-glutamyltransferase)	5.56536	8.05027	2.48492	7.07542e-29	8.42045e-25
83604	TMEM47	transmembrane protein 47	3.14573	1.91772	-1.22801	7.24856e-29	8.62651e-25
1992	SERPINB1	serpin peptidase inhibitor, clade B (ovalbumin), member 1	4.71259	6.35619	1.6436	7.31437e-29	8.70483e-25
64092	SAMSN1	SAM domain, SH3 domain and nuclear localization signals 1	0.120784	1.98044	1.85965	9.31298e-29	1.10834e-24
3669	ISG20	interferon stimulated exonuclease gene 20kDa	2.1525	3.51634	1.36383	9.60739e-29	1.14338e-24
10622	POLR3G	polymerase (RNA) III (DNA directed) polypeptide G (32kD)	-0.714132	1.77358	2.48771	1.10246e-28	1.31204e-24
64600	PLA2G2F	phospholipase A2, group IIF	2.14453	4.41287	2.26834	1.54018e-28	1.83297e-24
3713	IVL	involucrin	6.09158	7.8298	1.73822	1.54748e-28	1.84165e-24
2273	FHL1	four and a half LIM domains 1	5.91594	4.33329	-1.58265	2.00237e-28	2.38302e-24
3959	LGALS3BP	lectin, galactoside-binding, soluble, 3 binding protein	5.45585	6.63229	1.17644	2.33052e-28	2.77355e-24
79605	PGBD5	piggyBac transposable element derived 5	0.700826	2.64616	1.94533	2.5218e-28	3.00119e-24
7378	UPP1	uridine phosphorylase 1	1.00589	4.21649	3.2106	3.47018e-28	4.12986e-24
3665	IRF7	interferon regulatory factor 7	1.56863	4.03708	2.46845	4.3346e-28	5.1586e-24
79413	ZBED2	zinc finger, BED-type containing 2	0.699008	2.36024	1.66123	5.33331e-28	6.34717e-24
6713	SQLE	squalene epoxidase	4.35095	5.53345	1.1825	8.51785e-28	1.01371e-23
29108	PYCARD	PYD and CARD domain containing	5.689	6.67701	0.988007	8.75325e-28	1.04172e-23
3575	IL7R	interleukin 7 receptor	0.624994	2.5825	1.9575	9.11356e-28	1.0846e-23
479	ATP12A	ATPase, H+/K+ transporting, nongastric, alpha polypeptide	1.8005	5.78015	3.97965	9.13224e-28	1.08683e-23
10234	LRRC17	leucine rich repeat containing 17	1.78702	0.320595	-1.46642	9.45989e-28	1.12582e-23
9420	CYP7B1	cytochrome P450, family 7, subfamily B, polypeptide 1	1.84037	3.1903	1.34993	1.04985e-27	1.24943e-23
3932	LCK	lymphocyte-specific protein tyrosine kinase	1.00884	2.51981	1.51098	1.06427e-27	1.26659e-23
2524	FUT2	fucosyltransferase 2 (secretor status included)	1.16487	3.71723	2.55236	1.19097e-27	1.41737e-23
3002	GZMB	granzyme B (granzyme 2, cytotoxic T-lymphocyte-associated serine esterase 1)	-0.575682	3.27928	3.85496	1.39445e-27	1.65953e-23
10170	DHRS9	dehydrogenase/reductase (SDR family) member 9	0.712488	2.51825	1.80576	3.62663e-27	4.31605e-23
3620	IDO1	indoleamine 2,3-dioxygenase 1	-1.69966	1.60167	3.30133	4.93878e-27	5.87764e-23
64135	IFIH1	interferon induced with helicase C domain 1	2.1034	3.78026	1.67686	5.1763e-27	6.16032e-23
3820	KLRB1	killer cell lectin-like receptor subfamily B, member 1	0.47519	2.31498	1.83979	5.276e-27	6.27897e-23
9796	PHYHIP	phytanoyl-CoA 2-hydroxylase interacting protein	3.6124	0.922174	-2.69023	5.53253e-27	6.58426e-23
3394	IRF8	interferon regulatory factor 8	2.74	3.7982	1.0582	5.61378e-27	6.68096e-23
5359	PLSCR1	phospholipid scramblase 1	2.74733	4.1604	1.41307	5.90058e-27	7.02228e-23
5653	KLK6	kallikrein-related peptidase 6	4.09179	7.22908	3.13728	6.09076e-27	7.24862e-23
4638	MYLK	myosin light chain kinase	4.94154	3.42716	-1.51438	7.4363e-27	8.84994e-23
22824	HSPA4L	heat shock 70kDa protein 4-like	2.65377	3.67557	1.0218	8.0633e-27	9.59614e-23
25891	PAMR1	peptidase domain containing associated with muscle regeneration 1	4.40958	2.52915	-1.88042	1.15539e-26	1.37503e-22
4038	LRP4	low density lipoprotein receptor-related protein 4	3.74941	2.55754	-1.19187	1.16286e-26	1.38392e-22
1824	DSC2	desmocollin 2	3.75582	6.3028	2.54698	1.43732e-26	1.71056e-22
1346	COX7A1	cytochrome c oxidase subunit VIIa polypeptide 1 (muscle)	5.03469	3.97668	-1.058	1.49619e-26	1.78061e-22
9023	CH25H	cholesterol 25-hydroxylase	0.309927	1.81032	1.50039	2.02896e-26	2.41466e-22
1969	EPHA2	EPH receptor A2	3.31021	4.82054	1.51034	2.45143e-26	2.91745e-22
11254	SLC6A14	solute carrier family 6 (amino acid transporter), member 14	0.919193	5.34512	4.42593	4.40787e-26	5.24581e-22
3397	ID1	inhibitor of DNA binding 1, dominant negative helix-loop-helix protein	4.34097	5.55094	1.20997	5.71421e-26	6.80048e-22
9997	SCO2	SCO2 cytochrome c oxidase assembly protein	3.43192	5.06399	1.63206	5.89656e-26	7.01749e-22
4939	OAS2	2'-5'-oligoadenylate synthetase 2, 69/71kDa	0.693915	4.35155	3.65763	5.90008e-26	7.02168e-22
79762	C1orf115	chromosome 1 open reading frame 115	3.7479	2.68553	-1.06238	8.57837e-26	1.02091e-21
23406	COTL1	coactosin-like 1 (Dictyostelium)	4.79372	5.64935	0.855626	1.26998e-25	1.5114e-21
10398	MYL9	myosin, light chain 9, regulatory	8.29487	6.88534	-1.40953	1.46077e-25	1.73846e-21
3866	KRT15	keratin 15	8.85185	7.50506	-1.3468	1.50546e-25	1.79165e-21
79094	CHAC1	ChaC, cation transport regulator homolog 1 (E. coli)	-1.16569	3.74972	4.91541	2.0858e-25	2.48231e-21
56920	SEMA3G	sema domain, immunoglobulin domain (Ig), short basic domain, secreted, (semaphorin) 3G	3.39047	2.2614	-1.12908	2.09617e-25	2.49465e-21
27299	ADAMDEC1	ADAM-like, decysin 1	-1.93044	2.66697	4.59741	2.6929e-25	3.20482e-21
1264	CNN1	calponin 1, basic, smooth muscle	6.15146	4.21795	-1.9335	5.72206e-25	6.80982e-21
92211	CDHR1	cadherin-related family member 1	6.17688	4.32518	-1.8517	6.62069e-25	7.87928e-21
23586	DDX58	DEAD (Asp-Glu-Ala-Asp) box polypeptide 58	2.00121	3.52935	1.52814	8.22758e-25	9.79165e-21
9982	FGFBP1	fibroblast growth factor binding protein 1	5.19151	7.32328	2.13176	1.2333e-24	1.46775e-20
23284	LPHN3	latrophilin 3	2.17649	0.582991	-1.5935	1.49771e-24	1.78242e-20
10135	NAMPT	nicotinamide phosphoribosyltransferase	3.49678	5.67977	2.18298	1.53892e-24	1.83147e-20
6947	TCN1	transcobalamin I (vitamin B12 binding protein, R binder family)	-1.8287	6.44989	8.27858	1.55554e-24	1.85124e-20
6876	TAGLN	transgelin	7.66756	6.38407	-1.28349	3.63734e-24	4.3288e-20
54544	CRCT1	cysteine-rich C-terminal 1	6.99922	8.2185	1.21928	4.41246e-24	5.25127e-20
7498	XDH	xanthine dehydrogenase	-0.947435	2.02234	2.96978	5.11931e-24	6.09249e-20
6402	SELL	selectin L	-0.799822	1.67113	2.47095	6.42469e-24	7.64602e-20
10891	PPARGC1A	peroxisome proliferator-activated receptor gamma, coactivator 1 alpha	1.8213	0.218826	-1.60247	1.09905e-23	1.30798e-19
10631	POSTN	periostin, osteoblast specific factor	6.81643	5.21069	-1.60573	1.65599e-23	1.9708e-19
23336	SYNM	synemin, intermediate filament protein	3.63423	1.98668	-1.64755	1.68115e-23	2.00073e-19
2877	GPX2	glutathione peroxidase 2 (gastrointestinal)	3.10266	4.57536	1.4727	1.91331e-23	2.27703e-19
55008	HERC6	HECT and RLD domain containing E3 ubiquitin protein ligase family member 6	1.29651	4.71153	3.41502	2.70537e-23	3.21966e-19
57103	C12orf5	chromosome 12 open reading frame 5	-0.126915	1.68063	1.80754	2.89854e-23	3.44955e-19
8639	AOC3	amine oxidase, copper containing 3 (vascular adhesion protein 1)	4.47484	3.39714	-1.0777	3.54426e-23	4.21803e-19
54809	SAMD9	sterile alpha motif domain containing 9	0.296156	3.50268	3.20653	7.43653e-23	8.85022e-19
50489	CD207	CD207 molecule, langerin	5.07321	3.6142	-1.45901	8.13234e-23	9.67829e-19
9962	SLC23A2	solute carrier family 23 (nucleobase transporters), member 2	2.84295	4.24407	1.40112	1.01112e-22	1.20334e-18
2296	FOXC1	forkhead box C1	3.37262	1.94989	-1.42273	1.19777e-22	1.42547e-18
1690	COCH	coagulation factor C homolog, cochlin (Limulus polyphemus)	3.30148	1.29936	-2.00211	1.26914e-22	1.5104e-18
11197	WIF1	WNT inhibitory factor 1	3.39568	0.173525	-3.22215	1.35234e-22	1.60942e-18
6364	CCL20	chemokine (C-C motif) ligand 20	-2.32736	2.72402	5.05138	1.40084e-22	1.66714e-18
4599	MX1	myxovirus (influenza virus) resistance 1, interferon-inducible protein p78 (mouse)	3.29421	6.09125	2.79704	1.90317e-22	2.26497e-18
9388	LIPG	lipase, endothelial	-0.52532	1.90461	2.42993	3.67995e-22	4.37951e-18
339105	PRSS53	protease, serine, 53	0.860035	4.39766	3.53762	5.34582e-22	6.36206e-18
6820	SULT2B1	sulfotransferase family, cytosolic, 2B, member 1	6.20896	7.06592	0.856965	5.59034e-22	6.65306e-18
3290	HSD11B1	hydroxysteroid (11-beta) dehydrogenase 1	4.37257	1.37173	-3.00084	6.56611e-22	7.81433e-18
915	CD3D	CD3d molecule, delta (CD3-TCR complex)	2.32492	3.66261	1.33769	1.0802e-21	1.28555e-17
8857	FCGBP	Fc fragment of IgG binding protein	4.53509	3.13039	-1.4047	1.23514e-21	1.46993e-17
6347	CCL2	chemokine (C-C motif) ligand 2	3.62452	5.14822	1.5237	1.4188e-21	1.68852e-17
55601	DDX60	DEAD (Asp-Glu-Ala-Asp) box polypeptide 60	2.16544	3.66061	1.49517	1.62128e-21	1.92949e-17
914	CD2	CD2 molecule	1.55149	3.14945	1.59796	1.7055e-21	2.02972e-17
3158	HMGCS2	3-hydroxy-3-methylglutaryl-CoA synthase 2 (mitochondrial)	3.0199	0.699101	-2.3208	2.08439e-21	2.48063e-17
185	AGTR1	angiotensin II receptor, type 1	3.01441	1.43766	-1.57675	2.71427e-21	3.23025e-17
55612	FERMT1	fermitin family member 1	3.425	5.13655	1.71155	3.81924e-21	4.54527e-17
6590	SLPI	secretory leukocyte peptidase inhibitor	7.25611	8.26216	1.00605	6.28416e-21	7.47878e-17
79170	PRR15L	proline rich 15-like	2.33625	0.634215	-1.70204	7.39538e-21	8.80124e-17
375035	SFT2D2	SFT2 domain containing 2	3.67504	4.25197	0.576928	7.45065e-21	8.86702e-17
1675	CFD	complement factor D (adipsin)	8.53673	7.21116	-1.32556	9.13132e-21	1.08672e-16
2357	FPR1	formyl peptide receptor 1	-0.782975	2.40548	3.18845	1.30147e-20	1.54888e-16
11076	TPPP	tubulin polymerization promoting protein	3.44889	0.850295	-2.59859	1.83783e-20	2.1872e-16
72	ACTG2	actin, gamma 2, smooth muscle, enteric	7.17451	5.09516	-2.07935	1.98524e-20	2.36263e-16
5121	PCP4	Purkinje cell protein 4	4.81702	2.67216	-2.14485	2.87305e-20	3.41922e-16
7262	PHLDA2	pleckstrin homology-like domain, family A, member 2	2.31619	3.89966	1.58347	2.88299e-20	3.43105e-16
597	BCL2A1	BCL2-related protein A1	-0.72901	2.00319	2.7322	3.40796e-20	4.05581e-16
3437	IFIT3	interferon-induced protein with tetratricopeptide repeats 3	2.94166	4.71463	1.77296	4.00837e-20	4.77036e-16
10561	IFI44	interferon-induced protein 44	2.12391	5.09209	2.96818	5.43152e-20	6.46405e-16
4629	MYH11	myosin, heavy chain 11, smooth muscle	7.13152	5.2279	-1.90362	7.64191e-20	9.09463e-16
7103	TSPAN8	tetraspanin 8	4.76783	2.55695	-2.21089	9.38541e-20	1.11696e-15
6367	CCL22	chemokine (C-C motif) ligand 22	2.14535	4.20006	2.05471	1.40198e-19	1.6685e-15
4069	LYZ	lysozyme	5.90517	7.16145	1.25628	2.18896e-19	2.60508e-15
1562	CYP2C18	cytochrome P450, family 2, subfamily C, polypeptide 18	1.23269	2.279	1.0463	2.57443e-19	3.06383e-15
125	ADH1B	alcohol dehydrogenase 1B (class I), beta polypeptide	6.42686	4.63244	-1.79442	3.6243e-19	4.31328e-15
4057	LTF	lactotransferrin	0.825041	6.64861	5.82357	7.0443e-19	8.38342e-15
2537	IFI6	interferon, alpha-inducible protein 6	5.10594	7.92126	2.81531	8.33239e-19	9.91638e-15
3489	IGFBP6	insulin-like growth factor binding protein 6	6.52874	4.91515	-1.61359	8.56551e-19	1.01938e-14
4072	EPCAM	epithelial cell adhesion molecule	2.81105	1.58178	-1.22927	9.29874e-19	1.10664e-14
54739	XAF1	XIAP associated factor 1	1.74181	4.25543	2.51362	1.21535e-18	1.44639e-14
6351	CCL4	chemokine (C-C motif) ligand 4	-1.22958	1.62918	2.85876	1.30362e-18	1.55143e-14
4477	MSMB	microseminoprotein, beta-	4.20453	0.276347	-3.92819	1.5598e-18	1.85632e-14
50617	ATP6V0A4	ATPase, H+ transporting, lysosomal V0 subunit a4	2.75668	1.24146	-1.51523	1.69543e-18	2.01774e-14
220	ALDH1A3	aldehyde dehydrogenase 1 family, member A3	1.8373	3.86797	2.03067	1.88751e-18	2.24633e-14
79931	TNIP3	TNFAIP3 interacting protein 3	-5.54772	2.14197	7.68968	2.35792e-18	2.80616e-14
30001	ERO1L	ERO1-like (S. cerevisiae)	2.51579	4.04142	1.52563	4.2483e-18	5.0559e-14
2161	F12	coagulation factor XII (Hageman factor)	1.35079	3.00271	1.65192	1.05829e-17	1.25947e-13
2069	EREG	epiregulin	2.32767	3.73715	1.40948	1.06594e-17	1.26858e-13
7704	ZBTB16	zinc finger and BTB domain containing 16	3.54668	1.40456	-2.14212	1.21451e-17	1.44539e-13
91543	RSAD2	radical S-adenosyl methionine domain containing 2	0.441754	3.45949	3.01774	1.23458e-17	1.46927e-13
1474	CST6	cystatin E/M	9.76085	7.16166	-2.5992	1.77165e-17	2.10844e-13
765	CA6	carbonic anhydrase VI	5.49091	3.5489	-1.94201	2.93029e-17	3.48734e-13
10563	CXCL13	chemokine (C-X-C motif) ligand 13	-4.3495	1.99677	6.34627	3.22976e-17	3.84374e-13
11145	PLA2G16	phospholipase A2, group XVI	3.82854	2.80315	-1.02539	3.29573e-17	3.92225e-13
962	CD48	CD48 molecule	2.73293	3.58787	0.854943	4.48105e-17	5.3329e-13
5327	PLAT	plasminogen activator, tissue	2.58425	4.8012	2.21694	1.22341e-16	1.45598e-12
10537	UBD	ubiquitin D	1.53527	3.18772	1.65245	1.80782e-16	2.15149e-12
5350	PLN	phospholamban	3.09589	1.76985	-1.32603	3.92779e-16	4.67446e-12
730	C7	complement component 7	3.08098	1.76161	-1.31937	5.35638e-16	6.37463e-12
3292	HSD17B1	hydroxysteroid (17-beta) dehydrogenase 1	2.66673	3.28782	0.621091	9.05156e-16	1.07723e-11
83988	NCALD	neurocalcin delta	3.80343	2.43598	-1.36745	9.37941e-16	1.11624e-11
10894	LYVE1	lymphatic vessel endothelial hyaluronan receptor 1	4.53913	3.26455	-1.27458	1.06942e-15	1.27271e-11
2215	FCGR3B	Fc fragment of IgG, low affinity IIIb, receptor (CD16b)	0.341824	2.17292	1.8311	1.365e-15	1.62449e-11
525	ATP6V1B1	ATPase, H+ transporting, lysosomal 56/58kDa, V1 subunit B1	4.06466	2.49259	-1.57207	1.40412e-15	1.67105e-11
3434	IFIT1	interferon-induced protein with tetratricopeptide repeats 1	2.97271	4.8989	1.9262	1.67973e-15	1.99905e-11
6401	SELE	selectin E	0.735748	2.32913	1.59339	3.82049e-15	4.54677e-11
8076	MFAP5	microfibrillar associated protein 5	5.83687	4.58024	-1.25662	6.63288e-15	7.89378e-11
8061	FOSL1	FOS-like antigen 1	-0.133998	3.50056	3.63456	7.51356e-15	8.94189e-11
9636	ISG15	ISG15 ubiquitin-like modifier	3.5589	6.06753	2.50862	7.82527e-15	9.31285e-11
2919	CXCL1	chemokine (C-X-C motif) ligand 1 (melanoma growth stimulating activity, alpha)	-2.55827	3.98373	6.542	8.92006e-15	1.06158e-10
1839	HBEGF	heparin-binding EGF-like growth factor	1.72069	3.46593	1.74524	2.31468e-14	2.75471e-10
4886	NPY1R	neuropeptide Y receptor Y1	2.4846	1.46526	-1.01934	3.13411e-14	3.72991e-10
2819	GPD1	glycerol-3-phosphate dehydrogenase 1 (soluble)	4.17021	1.98308	-2.18713	3.14009e-14	3.73702e-10
3075	CFH	complement factor H	6.03271	5.24274	-0.789971	4.03541e-14	4.80254e-10
4321	MMP12	matrix metallopeptidase 12 (macrophage elastase)	-3.39505	2.05783	5.45288	4.41987e-14	5.26008e-10
4600	MX2	myxovirus (influenza virus) resistance 2 (mouse)	2.43474	4.08271	1.64797	8.90453e-14	1.05973e-09
5468	PPARG	peroxisome proliferator-activated receptor gamma	2.09946	0.986702	-1.11276	2.02628e-13	2.41148e-09
200315	APOBEC3A	apolipoprotein B mRNA editing enzyme, catalytic polypeptide-like 3A	-0.807591	2.19748	3.00507	2.25381e-13	2.68226e-09
6286	S100P	S100 calcium binding protein P	4.46884	6.19797	1.72913	3.47807e-13	4.13925e-09
10964	IFI44L	interferon-induced protein 44-like	0.546481	2.91861	2.37212	2.06668e-12	2.45956e-08
29949	IL19	interleukin 19	-8.12941	2.34794	10.4773	2.074e-12	2.46826e-08
3992	FADS1	fatty acid desaturase 1	5.18092	2.53878	-2.64214	6.62135e-12	7.88007e-08
1384	CRAT	carnitine O-acetyltransferase	6.34531	3.77281	-2.5725	6.79768e-12	8.08992e-08
7136	TNNI2	troponin I type 2 (skeletal, fast)	2.85893	0.460862	-2.39807	9.24019e-12	1.09967e-07
70	ACTC1	actin, alpha, cardiac muscle 1	2.84494	0.391292	-2.45365	1.20527e-11	1.43439e-07
6707	SPRR3	small proline-rich protein 3	-5.56948	2.03859	7.60807	1.56236e-11	1.85937e-07
2719	GPC3	glypican 3	3.45059	2.29772	-1.15287	1.59245e-11	1.89518e-07
9415	FADS2	fatty acid desaturase 2	8.47044	4.76524	-3.7052	1.74116e-11	2.07215e-07
341	APOC1	apolipoprotein C-I	5.53518	3.15537	-2.37981	1.86183e-11	2.21577e-07
51179	HAO2	hydroxyacid oxidase 2 (long chain)	2.78529	-1.0891	-3.87439	2.11531e-11	2.51744e-07
79785	RERGL	RERG/RAS-like	2.46319	1.59276	-0.87043	2.27337e-11	2.70554e-07
55711	FAR2	fatty acyl CoA reductase 2	4.43432	1.77208	-2.66224	2.29628e-11	2.7328e-07
8645	KCNK5	potassium channel, subfamily K, member 5	3.4642	2.32417	-1.14003	2.87499e-11	3.42153e-07
26577	PCOLCE2	procollagen C-endopeptidase enhancer 2	3.91525	2.72544	-1.18981	5.40554e-11	6.43313e-07
8710	SERPINB7	serpin peptidase inhibitor, clade B (ovalbumin), member 7	6.04186	6.69922	0.657363	6.93626e-11	8.25485e-07
23205	ACSBG1	acyl-CoA synthetase bubblegum family member 1	5.3487	2.36548	-2.98322	7.08972e-11	8.43747e-07
5166	PDK4	pyruvate dehydrogenase kinase, isozyme 4	3.15338	1.74001	-1.41337	8.49008e-11	1.0104e-06
2731	GLDC	glycine dehydrogenase (decarboxylating)	1.68866	-1.13471	-2.82337	1.95446e-10	2.326e-06
56300	IL36G	interleukin 36, gamma	3.90933	43.1161	39.2068	1.34144e-10	2.74365e-06
6362	CCL18	chemokine (C-C motif) ligand 18 (pulmonary and activation-regulated)	2.9937	5.84648	2.85278	4.42316e-10	5.26401e-06
12	SERPINA3	serpin peptidase inhibitor, clade A (alpha-1 antiproteinase, antitrypsin), member 3	4.03836	5.28142	1.24306	5.96295e-10	7.09651e-06
253190	SERHL2	serine hydrolase-like 2	3.19018	1.82818	-1.362	6.1816e-10	7.35672e-06
10647	SCGB1D2	secretoglobin, family 1D, member 2	3.13281	0.309804	-2.823	5.80793e-10	1.1879e-05
51083	GAL	galanin/GMAP prepropeptide	6.08245	2.35826	-3.72419	1.21304e-09	1.44364e-05
7804	LRP8	low density lipoprotein receptor-related protein 8, apolipoprotein e receptor	3.62829	5.35417	1.72587	9.92557e-10	2.03008e-05
2104	ESRRG	estrogen-related receptor gamma	0.00769824	-1.61264	-1.62034	9.96735e-10	2.03862e-05
7079	TIMP4	TIMP metallopeptidase inhibitor 4	2.05152	0.881117	-1.17041	2.63521e-09	3.13617e-05
33	ACADL	acyl-CoA dehydrogenase, long chain	3.54425	1.96056	-1.58374	1.62162e-09	3.31671e-05
23657	SLC7A11	solute carrier family 7 (anionic amino acid transporter light chain, xc- system), member 11	1.85935	4.22618	2.36688	1.65283e-09	3.38052e-05
64102	TNMD	tenomodulin	2.48474	0.636474	-1.84823	1.73874e-09	3.55625e-05
1062	CENPE	centromere protein E, 312kDa	2.9582	4.61699	1.65879	1.83854e-09	3.76036e-05
9737	GPRASP1	G protein-coupled receptor associated sorting protein 1	3.41341	0.866511	-2.54689	2.18932e-09	4.47782e-05
5502	PPP1R1A	protein phosphatase 1, regulatory (inhibitor) subunit 1A	1.99824	0.36357	-1.63467	3.91404e-09	4.6581e-05
27179	IL36A	interleukin 36, alpha	2.85779	5.6874	2.8296	2.81886e-09	5.76541e-05
4283	CXCL9	chemokine (C-X-C motif) ligand 9	-0.113747	3.7101	3.82385	4.85188e-09	5.77423e-05
4246	SCGB2A1	secretoglobin, family 2A, member 1	2.55961	0.0121736	-2.54743	6.14329e-09	7.31112e-05
3161	HMMR	hyaluronan-mediated motility receptor (RHAMM)	3.46497	5.63044	2.16544	3.98532e-09	8.15118e-05
8418	CMAHP	cytidine monophospho-N-acetylneuraminic acid hydroxylase, pseudogene	1.70109	-0.645252	-2.34635	4.12998e-09	8.44706e-05
4151	MB	myoglobin	3.68467	2.47077	-1.21393	4.38698e-09	8.9727e-05
7694	ZNF135	zinc finger protein 135	3.26745	1.4975	-1.77	4.7609e-09	9.73747e-05
9447	AIM2	absent in melanoma 2	2.81587	4.89461	2.0787	5.41471e-09	0.000110747
5950	RBP4	retinol binding protein 4, plasma	3.6945	1.97315	-1.72135	1.0134e-08	0.000120605
22943	DKK1	dickkopf 1 homolog (Xenopus laevis)	2.71844	1.28092	-1.43748	6.52618e-09	0.00013348
4589	MUC7	mucin 7, secreted	3.77964	0.413387	-3.36621	6.52767e-09	0.00013351
4316	MMP7	matrix metallopeptidase 7 (matrilysin, uterine)	4.21999	3.26844	-0.951548	1.19676e-08	0.000142426
8876	VNN1	vanin 1	3.01779	5.35559	2.33779	7.16793e-09	0.000146606
3880	KRT19	keratin 19	2.17951	0.0229467	-2.15655	7.79858e-09	0.000159504
5346	PLIN1	perilipin 1	3.81643	2.1265	-1.68993	1.35109e-08	0.000160793
3169	FOXA1	forkhead box A1	1.53734	-0.576756	-2.11406	8.8408e-09	0.000180821
5332	PLCB4	phospholipase C, beta 4	2.92841	0.703815	-2.22458	9.38067e-09	0.000191863
1036	CDO1	cysteine dioxygenase, type I	3.98438	2.15198	-1.83242	9.45216e-09	0.000193325
28638	TRBC2	T cell receptor beta constant 2	3.35608	5.84203	2.48593	1.08773e-08	0.000222474
5304	PIP	prolactin-induced protein	7.92231	5.3002	-2.62211	2.29296e-08	0.000272886
27178	IL37	interleukin 37	2.08348	-3.69241	-5.77591	1.69779e-08	0.00034725
3576	IL8	interleukin 8	-3.94252	4.51004	8.45257	3.31131e-08	0.000394078
3283	HSD3B1	hydroxy-delta-5-steroid dehydrogenase, 3 beta- and steroid delta-isomerase 1	2.41742	-1.58068	-3.9981	3.66088e-08	0.000435681
5105	PCK1	phosphoenolpyruvate carboxykinase 1 (soluble)	1.55267	0.136714	-1.41599	2.5166e-08	0.00051472
2173	FABP7	fatty acid binding protein 7, brain	5.55821	3.64218	-1.91603	4.70135e-08	0.000559507
24137	KIF4A	kinesin family member 4A	3.37325	5.61377	2.24047	2.78413e-08	0.000569438
4023	LPL	lipoprotein lipase	4.01425	1.85953	-2.15467	2.91157e-08	0.000595503
3553	IL1B	interleukin 1, beta	-0.898591	2.36648	3.26507	7.34584e-08	0.000874229
3952	LEP	leptin	3.84936	2.2566	-1.5928	5.25461e-08	0.00107473
3627	CXCL10	chemokine (C-X-C motif) ligand 10	-0.542901	3.46991	4.01281	9.73149e-08	0.00115814
9370	ADIPOQ	adiponectin, C1Q and collagen domain containing	3.66427	1.31107	-2.35323	8.51466e-08	0.0017415
3294	HSD17B2	hydroxysteroid (17-beta) dehydrogenase 2	1.99596	4.29984	2.30384	1.54959e-07	0.00316937
2167	FABP4	fatty acid binding protein 4, adipocyte	3.53056	1.83124	-1.69936	1.91803e-07	0.00392295
4250	SCGB2A2	secretoglobin, family 2A, member 2	9.28754	7.17097	-2.11656	3.57972e-07	0.00426022
63924	CIDEC	cell death-inducing DFFA-like effector c	3.44284	1.82204	-1.62081	3.59515e-07	0.00427859
4312	MMP1	matrix metallopeptidase 1 (interstitial collagenase)	3.87596	6.57255	2.69655	3.50738e-07	0.00717364
10793	ZNF273	zinc finger protein 273	1.29577	-2.62114	-3.91694	3.84722e-07	0.00786872
2568	GABRP	gamma-aminobutyric acid (GABA) A receptor, pi	2.65533	1.57466	-1.08067	6.70502e-07	0.00797965
51316	PLAC8	placenta-specific 8	1.77102	4.36423	2.59323	1.16866e-06	0.0239025
