# Supplementary material for: Multi-omics integration reveals molecular networks and regulators of psoriasis
Source: BMC Syst Biol. 2019 Jan 14;13:8. doi: 10.1186/s12918-018-0671-x (PMC6332659; doi:10.1186/s12918-018-0671-x)
Supplement: Supplementary file 1 — Table S1. Transcriptome, DNA methylome, and GWAS studies included in the study. Table S2. Knowledge-based artificial pathways from published GWAS studies and large-scale meta-profiling of diverse collections of gene expression data sets. Table S3. Differential coexpression modules in psoriasis. Table S4. Gene signatures in the psoriasis transcriptomic study. Table S5. MSEA results in GWAS. Table S6. MSEA results in EWAS. Table S7. Common Pathways between GWAS and EWAS. Table S8. GWAS/EWAS-unique supersets and key driver analysis. Table S9. Key driver analysis of Common supersets in psoriasis skin and blood networks. Table S10. In silico mining of the key driver genes using bioinformatics tools. Table S11. Gene expression perturbations of key driver subnetwork in lesional skin tissue in psoriasis patients. (ZIP 358 kb) [file 12918_2018_671_MOESM1_ESM.zip › Supplementary Table S5.xlsx]

## Sheet: Table S4
Table S5. MSEA results in GWAS. Note: Numbers 1-6 in "Significant_Methods" represent eSNP_Blood, eSNP_Skin, eSNP_All, Distance, ENCODE, and Combined respectively. The pathwayshighlightd in red satisfy FDR<5% in at least one method.
Gene Sets	Sources	Module Size	eSNP_Blood		eSNP_Skin		eSNP_All		Distance		ENCODE		Combined		Significant Methods	Pathway Descriptions
			Pvalues	FDRs	Pvalues	FDRs	Pvalues	FDRs	Pvalues	FDRs	Pvalues	FDRs	Pvalues	FDRs
GWAS_Positive_for_Psoriasis	GWAS Catalog	226	2e-07	0	1.65e-15	0	1.21e-36	0	2.83e-57	0	6.28e-39	0	3.87e-73	0	1, 2, 3, 4, 5, 6	https://www.ebi.ac.uk/gwas/
INFLAM_PATHWAY	Biocarta	29	1.12e-45	0	---	---	8.97e-33	0	6.32e-25	0	1.08e-23	0	1.26e-62	0	1, 3, 4, 5, 6	http://www.broadinstitute.org/gsea/msigdb/cards/BIOCARTA_INFLAM_PATHWAY
TH1TH2_PATHWAY	Biocarta	19	2.12e-14	0	---	---	7.41e-28	0	5.8e-15	0	5.33e-21	0	5.85e-54	0	1, 3, 4, 5, 6	http://www.broadinstitute.org/gsea/msigdb/cards/BIOCARTA_TH1TH2_PATHWAY
CSK_PATHWAY	Biocarta	24	7.83e-20	0	---	---	3.02e-33	0	5.12e-05	0.0005	1.03e-14	0	1.18e-39	0	1, 3, 4, 5, 6	http://www.broadinstitute.org/gsea/msigdb/cards/BIOCARTA_CSK_PATHWAY
CTLA4_PATHWAY	Biocarta	21	3.27e-18	0	---	---	1.87e-30	0	0.00323	0.0177	1.18e-10	0	2.19e-35	0	1, 3, 4, 5, 6	http://www.broadinstitute.org/gsea/msigdb/cards/BIOCARTA_CTLA4_PATHWAY
NKCELLS_PATHWAY	Biocarta	20	0.00167	0.0113	---	---	1.9e-13	0	0.00861	0.0424	1.55e-05	0.0002	8.32e-19	0	1, 3, 4, 5, 6	http://www.broadinstitute.org/gsea/msigdb/cards/BIOCARTA_NKCELLS_PATHWAY
COMP_PATHWAY	Biocarta	19	0.00623	0.0358	---	---	2.15e-21	0	0.00117	0.007	0.00109	0.0077	6.23e-26	0	1, 3, 4, 5, 6	http://www.broadinstitute.org/gsea/msigdb/cards/BIOCARTA_COMP_PATHWAY
GRANULOCYTES_PATHWAY	Biocarta	14	9.64e-07	0	---	---	0.0173	0.163	1.32e-08	0	1.52e-07	0	1.3e-11	0	1, 4, 5, 6	http://www.broadinstitute.org/gsea/msigdb/cards/BIOCARTA_GRANULOCYTES_PATHWAY
TID_PATHWAY	Biocarta	19	7.86e-08	0	---	---	0.107	0.5374	1.41e-07	0	6.52e-09	0	1.86e-09	0	1, 4, 5, 6	http://www.broadinstitute.org/gsea/msigdb/cards/BIOCARTA_TID_PATHWAY
TNFR2_PATHWAY	Biocarta	18	3.8e-14	0	---	---	0.399	1	4.43e-09	0	2.27e-06	0	2.55e-16	0	1, 4, 5, 6	http://www.broadinstitute.org/gsea/msigdb/cards/BIOCARTA_TNFR2_PATHWAY
NTHI_PATHWAY	Biocarta	24	5.39e-05	0.0004	---	---	0.59	1	7.08e-08	0	8.79e-07	0	6.66e-09	0	1, 4, 5, 6	http://www.broadinstitute.org/gsea/msigdb/cards/BIOCARTA_NTHI_PATHWAY
IL1R_PATHWAY	Biocarta	33	0.000125	0.001	---	---	0.936	1	7.85e-08	0	4.24e-06	0	1.18e-08	0	1, 4, 5, 6	http://www.broadinstitute.org/gsea/msigdb/cards/BIOCARTA_IL1R_PATHWAY
RELA_PATHWAY	Biocarta	16	1.17e-05	0.0001	---	---	---	---	8.99e-08	0	1.11e-06	0	6.75e-08	0	1, 4, 5, 6	http://www.broadinstitute.org/gsea/msigdb/cards/BIOCARTA_RELA_PATHWAY
NFKB_PATHWAY	Biocarta	23	0.00496	0.03	---	---	0.747	1	7.33e-06	0.0001	7.53e-08	0	9.19e-07	0	1, 4, 5, 6	http://www.broadinstitute.org/gsea/msigdb/cards/BIOCARTA_NFKB_PATHWAY
CTL_PATHWAY	Biocarta	15	8.36e-08	0	---	---	---	---	0.000238	0.0019	1.11e-06	0	2.01e-23	0	1, 4, 5, 6	http://www.broadinstitute.org/gsea/msigdb/cards/BIOCARTA_CTL_PATHWAY
STRESS_PATHWAY	Biocarta	25	1.32e-09	0	---	---	0.703	1	2.86e-05	0.0003	5.91e-05	0.0005	8.13e-10	0	1, 4, 5, 6	http://www.broadinstitute.org/gsea/msigdb/cards/BIOCARTA_STRESS_PATHWAY
HIVNEF_PATHWAY	Biocarta	58	2.38e-05	0.0002	0.325	1	0.261	0.9614	0.00167	0.0096	4.02e-05	0.0004	1.52e-05	0.0001	1, 4, 5, 6	http://www.broadinstitute.org/gsea/msigdb/cards/BIOCARTA_HIVNEF_PATHWAY
KERATINOCYTE_PATHWAY	Biocarta	46	2.28e-06	0	---	---	0.0801	0.4479	0.00714	0.0361	0.00122	0.0081	8.15e-06	0.0001	1, 4, 5, 6	http://www.broadinstitute.org/gsea/msigdb/cards/BIOCARTA_KERATINOCYTE_PATHWAY
IL10_PATHWAY	Biocarta	17	5.35e-05	0.0004	---	---	0.00396	0.0555	0.000295	0.0022	0.000322	0.0025	6.28e-05	0.0004	1, 4, 5, 6	http://www.broadinstitute.org/gsea/msigdb/cards/BIOCARTA_IL10_PATHWAY
ASBCELL_PATHWAY	Biocarta	12	---	---	---	---	3.44e-31	0	1.35e-07	0	2.71e-18	0	1.16e-48	0	3, 4, 5, 6	http://www.broadinstitute.org/gsea/msigdb/cards/BIOCARTA_ASBCELL_PATHWAY
BLYMPHOCYTE_PATHWAY	Biocarta	11	---	---	---	---	1.28e-30	0	7.2e-10	0	---	---	5.41e-51	0	3, 4, 6	http://www.broadinstitute.org/gsea/msigdb/cards/BIOCARTA_BLYMPHOCYTE_PATHWAY
HER2_PATHWAY	Biocarta	22	0.00425	0.0271	---	---	0.132	0.6364	0.00111	0.0068	0.0153	0.0664	0.000373	0.0023	1, 4, 6	http://www.broadinstitute.org/gsea/msigdb/cards/BIOCARTA_HER2_PATHWAY
CYTOKINE_PATHWAY	Biocarta	22	---	---	---	---	0.0175	0.1644	4.59e-14	0	3.35e-10	0	6.24e-23	0	4, 5, 6	http://www.broadinstitute.org/gsea/msigdb/cards/BIOCARTA_CYTOKINE_PATHWAY
IL5_PATHWAY	Biocarta	10	---	---	---	---	---	---	9.17e-08	0	3.27e-17	0	3.92e-49	0	4, 5, 6	http://www.broadinstitute.org/gsea/msigdb/cards/BIOCARTA_IL5_PATHWAY
LAIR_PATHWAY	Biocarta	17	---	---	---	---	0.00549	0.0646	9.31e-06	0.0001	3.21e-06	0	1.87e-09	0	4, 5, 6	http://www.broadinstitute.org/gsea/msigdb/cards/BIOCARTA_LAIR_PATHWAY
TCRA_PATHWAY	Biocarta	13	---	---	---	---	---	---	8.88e-06	0.0001	7.7e-18	0	2.44e-54	0	4, 5, 6	http://www.broadinstitute.org/gsea/msigdb/cards/BIOCARTA_TCRA_PATHWAY
LECTIN_PATHWAY	Biocarta	12	---	---	---	---	---	---	0.00031	0.0022	2.41e-05	0.0002	3.31e-28	0	4, 5, 6	http://www.broadinstitute.org/gsea/msigdb/cards/BIOCARTA_LECTIN_PATHWAY
PML_PATHWAY	Biocarta	17	---	---	---	---	---	---	8.93e-06	0.0001	5.99e-05	0.0005	2.81e-09	0	4, 5, 6	http://www.broadinstitute.org/gsea/msigdb/cards/BIOCARTA_PML_PATHWAY
HSP27_PATHWAY	Biocarta	15	---	---	---	---	0.0615	0.3871	2.8e-05	0.0003	0.000195	0.0016	5.87e-07	0	4, 5, 6	http://www.broadinstitute.org/gsea/msigdb/cards/BIOCARTA_HSP27_PATHWAY
DC_PATHWAY	Biocarta	22	0.727	1	---	---	0.65	1	2.01e-07	0	0.000802	0.006	9.26e-06	0.0001	4, 5, 6	http://www.broadinstitute.org/gsea/msigdb/cards/BIOCARTA_DC_PATHWAY
NO2IL12_PATHWAY	Biocarta	17	---	---	---	---	0.576	1	4.6e-05	0.0004	0.00474	0.0271	7.76e-05	0.0005	4, 5, 6	http://www.broadinstitute.org/gsea/msigdb/cards/BIOCARTA_NO2IL12_PATHWAY
STEM_PATHWAY	Biocarta	15	---	---	---	---	---	---	0.000987	0.0063	0.0052	0.0278	0.000396	0.0023	4, 5, 6	http://www.broadinstitute.org/gsea/msigdb/cards/BIOCARTA_STEM_PATHWAY
MTOR_PATHWAY	Biocarta	23	0.434	1	---	---	0.469	1	0.00228	0.0128	0.00495	0.0275	0.0014	0.0076	4, 5, 6	http://www.broadinstitute.org/gsea/msigdb/cards/BIOCARTA_MTOR_PATHWAY
41BB_PATHWAY	Biocarta	17	0.169	0.6065	---	---	0.166	0.7101	0.000267	0.002	0.00851	0.043	0.00195	0.0101	4, 5, 6	http://www.broadinstitute.org/gsea/msigdb/cards/BIOCARTA_41BB_PATHWAY
CDMAC_PATHWAY	Biocarta	16	0.000806	0.0058	---	---	0.72	1	0.046	0.1709	0.0133	0.0601	0.00169	0.009	1, 6	http://www.broadinstitute.org/gsea/msigdb/cards/BIOCARTA_CDMAC_PATHWAY
NKT_PATHWAY	Biocarta	29	0.878	1	---	---	0.0274	0.2254	1.11e-09	0	0.0166	0.0704	2.02e-09	0	4, 6	http://www.broadinstitute.org/gsea/msigdb/cards/BIOCARTA_NKT_PATHWAY
SODD_PATHWAY	Biocarta	10	---	---	---	---	---	---	0.000119	0.001	---	---	2.18e-05	0.0002	4, 6	http://www.broadinstitute.org/gsea/msigdb/cards/BIOCARTA_SODD_PATHWAY
ERYTH_PATHWAY	Biocarta	15	---	---	---	---	---	---	0.000357	0.0024	0.0483	0.1843	0.00029	0.0018	4, 6	http://www.broadinstitute.org/gsea/msigdb/cards/BIOCARTA_ERYTH_PATHWAY
VIP_PATHWAY	Biocarta	29	0.61	1	---	---	0.0583	0.3746	0.000428	0.0028	0.0449	0.1747	0.000409	0.0024	4, 6	http://www.broadinstitute.org/gsea/msigdb/cards/BIOCARTA_VIP_PATHWAY
IL12_PATHWAY	Biocarta	23	0.576	1	---	---	0.833	1	8.14e-05	0.0007	0.0322	0.1308	0.000466	0.0026	4, 6	http://www.broadinstitute.org/gsea/msigdb/cards/BIOCARTA_IL12_PATHWAY
CLASSIC_PATHWAY	Biocarta	14	---	---	---	---	---	---	0.017	0.0798	0.00636	0.033	2.67e-24	0	5, 6	http://www.broadinstitute.org/gsea/msigdb/cards/BIOCARTA_CLASSIC_PATHWAY
PPARA_PATHWAY	Biocarta	58	0.0137	0.0717	---	---	0.427	1	0.0372	0.1445	0.00271	0.0169	0.00295	0.0149	5, 6	http://www.broadinstitute.org/gsea/msigdb/cards/BIOCARTA_PPARA_PATHWAY
BAD_PATHWAY	Biocarta	26	0.735	1	---	---	0.0411	0.2956	0.0534	0.1947	0.00489	0.0274	0.00574	0.027	5, 6	http://www.broadinstitute.org/gsea/msigdb/cards/BIOCARTA_BAD_PATHWAY
MTA3_PATHWAY	Biocarta	19	---	---	---	---	---	---	0.00593	0.0316	0.00239	0.0154	0.0993	0.3116	4, 5	http://www.broadinstitute.org/gsea/msigdb/cards/BIOCARTA_MTA3_PATHWAY
AHSP_PATHWAY	Biocarta	13	---	---	---	---	---	---	0.193	0.5027	0.00454	0.0263	0.00654	0.0301	5, 6	http://www.broadinstitute.org/gsea/msigdb/cards/BIOCARTA_AHSP_PATHWAY
GATA3_PATHWAY	Biocarta	16	---	---	---	---	0.00307	0.0477	0.101	0.3172	0.371	0.7715	0.0597	0.2208	3	http://www.broadinstitute.org/gsea/msigdb/cards/BIOCARTA_GATA3_PATHWAY
TGFB_PATHWAY	Biocarta	19	---	---	---	---	0.544	1	0.00664	0.0344	0.0355	0.1411	0.0207	0.0892	4	http://www.broadinstitute.org/gsea/msigdb/cards/BIOCARTA_TGFB_PATHWAY
IL22BP_PATHWAY	Biocarta	16	0.023	0.1101	---	---	0.167	0.7133	0.0238	0.109	0.00106	0.0075	0.0859	0.2915	5	http://www.broadinstitute.org/gsea/msigdb/cards/BIOCARTA_IL22BP_PATHWAY
MONOCYTE_PATHWAY	Biocarta	11	---	---	---	---	---	---	0.0296	0.1223	0.00887	0.0437	0.0958	0.31	5	http://www.broadinstitute.org/gsea/msigdb/cards/BIOCARTA_MONOCYTE_PATHWAY
MAPK_PATHWAY	Biocarta	87	0.141	0.5418	0.776	1	0.0777	0.4406	0.0599	0.2066	0.172	0.474	0.00466	0.023	6	http://www.broadinstitute.org/gsea/msigdb/cards/BIOCARTA_MAPK_PATHWAY
CARM1_PATHWAY	Biocarta	13	---	---	---	---	---	---	0.0592	0.2062	0.0514	0.1923	0.00551	0.0265	6	http://www.broadinstitute.org/gsea/msigdb/cards/BIOCARTA_CARM1_PATHWAY
Normal_comp1_49	Differential coexpression	81	9.05e-10	0	6.24e-14	0	8.26e-12	0	2.82e-07	0	3.92e-11	0	1.41e-25	0	1, 2, 3, 4, 5, 6	Generic transcription pathway
Normal_comp1_222	Differential coexpression	19	0.000132	0.001	---	---	5.86e-16	0	1.76e-20	0	8.66e-15	0	8.87e-34	0	1, 3, 4, 5, 6	Major histocompatibility complex antigen; Promoter motifs (GCANCWGCT)
Psoriasis_comp1_188	Differential coexpression	43	1.3e-05	0.0002	0.973	0.9996	0.802	1	0.0136	0.078	0.0462	0.4727	3.23e-05	0.0006	1, 6	Glycerophospholibiosynthesis; Acyl chain remodelling of phosphatidylethanolamine (PE)
Normal_comp1_57	Differential coexpression	41	0.00268	0.0161	---	---	0.641	1	0.00118	0.0153	0.0244	0.3655	0.000279	0.0031	1, 4, 6	Heparan sulfate (HS) and heparin biosynthesis and metabolism
Normal_comp1_120	Differential coexpression	31	0.0769	0.3078	0.000843	0.0042	0.00724	0.0959	0.00122	0.0155	0.0475	0.4759	3.39e-05	0.0006	2, 4, 6	Sulfur amino acid metabolism
Psoriasis_comp1_140	Differential coexpression	30	5.22e-06	0.0001	0.0294	0.0978	0.0325	0.344	0.0372	0.1689	0.157	0.7119	0.000485	0.0046	1, 6	Determination of symmetry
Normal_comp1_157	Differential coexpression	41	4.19e-05	0.0004	---	---	0.186	0.9223	0.363	0.7559	0.208	0.7816	0.164	0.517	1	Cell cycle; Granule cell survival pathway
Normal_comp1_70	Differential coexpression	118	0.999	1	0.828	0.9994	0.00253	0.0447	0.218	0.6256	0.73	0.9975	0.014	0.0922	3	Inositol phosphate metabolism; PIP3 signaling in b lymphocytes
Normal_comp1_45	Differential coexpression	118	0.926	1	0.632	0.9993	0.935	1	0.00183	0.0192	0.266	0.8487	0.00901	0.066	4	Platelet homeostasis
Normal_comp1_82	Differential coexpression	12	---	---	---	---	---	---	0.00609	0.048	0.24	0.8199	0.0226	0.1243	4	Branched chain amino acid catabolism
Normal_comp1_175	Differential coexpression	15	---	---	---	---	0.179	0.9144	0.00359	0.0323	0.0041	0.082	0.0553	0.2372	4	Common pathway
Normal_comp1_242	Differential coexpression	32	0.848	1	---	---	0.621	1	0.000221	0.0046	0.704	0.9954	0.109	0.3804	4	Cell cycle mitotic
Psoriasis_comp1_141	Differential coexpression	12	---	---	---	---	---	---	---	---	0.0736	0.5523	4.75e-05	0.0006	6	Regulation of rheb gtpase activity by AMPK; Signaling by insulin receptor
Psoriasis_comp1_145	Differential coexpression	24	---	---	---	---	0.924	1	0.063	0.2386	0.386	0.9073	0.00135	0.0111	6	Potassium channels
TYPE_I_DIABETES_MELLITUS	KEGG	44	3.03e-07	0	0.000268	0.0031	1.22e-06	0.0001	9.82e-14	0	2.41e-07	0	6.86e-08	0	1, 2, 3, 4, 5, 6	http://www.broadinstitute.org/gsea/msigdb/cards/KEGG_TYPE_I_DIABETES_MELLITUS
CELL_ADHESION_MOLECULES_CAMS	KEGG	134	2.33e-06	0.0001	0.000471	0.0043	2.31e-05	0.0005	2.18e-09	0	7.8e-05	0.0017	2.04e-05	0.0004	1, 2, 3, 4, 5, 6	http://www.broadinstitute.org/gsea/msigdb/cards/KEGG_CELL_ADHESION_MOLECULES_CAMS
AUTOIMMUNE_THYROID_DISEASE	KEGG	53	2.85e-07	0	0.000252	0.003	3.79e-07	0	3.68e-14	0	8.91e-07	0	4.3e-08	0	1, 2, 3, 4, 5, 6	http://www.broadinstitute.org/gsea/msigdb/cards/KEGG_AUTOIMMUNE_THYROID_DISEASE
NATURAL_KILLER_CELL_MEDIATED_CYTOTOXICITY	KEGG	137	3.79e-05	0.0007	0.000258	0.003	9.51e-06	0.0002	4.48e-07	0	0.0031	0.0462	1.51e-05	0.0004	1, 2, 3, 4, 5, 6	http://www.broadinstitute.org/gsea/msigdb/cards/KEGG_NATURAL_KILLER_CELL_MEDIATED_CYTOTOXICITY
LEISHMANIA_INFECTION	KEGG	72	0.000383	0.0051	0.00681	0.042	0.000579	0.0082	3.85e-07	0	0.000134	0.0027	0.000106	0.002	1, 2, 3, 4, 5, 6	http://www.broadinstitute.org/gsea/msigdb/cards/KEGG_LEISHMANIA_INFECTION
GRAFT_VERSUS_HOST_DISEASE	KEGG	42	3.47e-07	0	0.000217	0.0028	1.05e-06	0.0001	2.94e-16	0	1.5e-07	0	8.76e-08	0	1, 2, 3, 4, 5, 6	http://www.broadinstitute.org/gsea/msigdb/cards/KEGG_GRAFT_VERSUS_HOST_DISEASE
ANTIGEN_PROCESSING_AND_PRESENTATION	KEGG	89	3.91e-07	0	0.000176	0.0026	1.63e-06	0.0001	2.4e-18	0	9.24e-07	0	3.31e-09	0	1, 2, 3, 4, 5, 6	http://www.broadinstitute.org/gsea/msigdb/cards/KEGG_ANTIGEN_PROCESSING_AND_PRESENTATION
ALLOGRAFT_REJECTION	KEGG	38	6.55e-07	0	0.00027	0.0031	5.67e-07	0.0001	1.19e-19	0	1.26e-07	0	1.99e-10	0	1, 2, 3, 4, 5, 6	http://www.broadinstitute.org/gsea/msigdb/cards/KEGG_ALLOGRAFT_REJECTION
VIRAL_MYOCARDITIS	KEGG	73	2.69e-06	0.0001	0.000218	0.0028	2.96e-06	0.0001	2.35e-14	0	1.76e-06	0.0001	9.16e-07	0	1, 2, 3, 4, 5, 6	http://www.broadinstitute.org/gsea/msigdb/cards/KEGG_VIRAL_MYOCARDITIS
INTESTINAL_IMMUNE_NETWORK_FOR_IGA_PRODUCTION	KEGG	48	0.000158	0.0024	0.0018	0.0146	0.000346	0.0062	6.57e-06	0.0001	0.000935	0.0167	0.000208	0.0033	1, 2, 3, 4, 5, 6	http://www.broadinstitute.org/gsea/msigdb/cards/KEGG_INTESTINAL_IMMUNE_NETWORK_FOR_IGA_PRODUCTION
ASTHMA	KEGG	30	1.53e-05	0.0003	0.00798	0.0448	0.000135	0.0027	3.17e-09	0	2.84e-05	0.0007	2.16e-06	0.0001	1, 2, 3, 4, 5, 6	http://www.broadinstitute.org/gsea/msigdb/cards/KEGG_ASTHMA
SYSTEMIC_LUPUS_ERYTHEMATOSUS	KEGG	140	0.000151	0.0023	0.0112	0.0582	0.000607	0.0088	7.6e-06	0.0001	0.00187	0.0304	0.000244	0.0035	1, 3, 4, 5, 6	http://www.broadinstitute.org/gsea/msigdb/cards/KEGG_SYSTEMIC_LUPUS_ERYTHEMATOSUS
ENDOCYTOSIS	KEGG	183	0.00139	0.0172	0.00204	0.0149	0.000414	0.0067	0.000582	0.0082	0.0246	0.2952	0.00448	0.0555	1, 2, 3, 4	http://www.broadinstitute.org/gsea/msigdb/cards/KEGG_ENDOCYTOSIS
HEMATOPOIETIC_CELL_LINEAGE	KEGG	88	0.00331	0.0355	0.00635	0.0406	0.0104	0.1239	0.00181	0.022	0.011	0.152	0.00487	0.0566	1, 2, 4	http://www.broadinstitute.org/gsea/msigdb/cards/KEGG_HEMATOPOIETIC_CELL_LINEAGE
AMINOACYL_TRNA_BIOSYNTHESIS	KEGG	41	0.481	0.852	0.043	0.2095	0.00366	0.0467	0.203	0.6649	0.0421	0.3805	0.00246	0.0326	3, 6	http://www.broadinstitute.org/gsea/msigdb/cards/KEGG_AMINOACYL_TRNA_BIOSYNTHESIS
PRIMARY_IMMUNODEFICIENCY	KEGG	35	0.00295	0.0339	---	---	0.349	0.8553	0.0316	0.2172	0.0342	0.3399	0.0102	0.1112	1	http://www.broadinstitute.org/gsea/msigdb/cards/KEGG_PRIMARY_IMMUNODEFICIENCY
ABC_TRANSPORTERS	KEGG	44	0.00485	0.0488	---	---	0.0688	0.6076	0.485	0.8706	0.154	0.6933	0.07	0.4353	1	http://www.broadinstitute.org/gsea/msigdb/cards/KEGG_ABC_TRANSPORTERS
RIG_I_LIKE_RECEPTOR_SIGNALING_PATHWAY	KEGG	71	0.103	0.527	0.663	0.9673	0.997	0.9996	0.000832	0.0109	0.0307	0.3292	0.016	0.149	4	http://www.broadinstitute.org/gsea/msigdb/cards/KEGG_RIG_I_LIKE_RECEPTOR_SIGNALING_PATHWAY
PROTEASOME	KEGG	48	0.00902	0.0854	---	---	0.418	0.869	0.00392	0.0405	0.0314	0.332	0.0129	0.1328	4	http://www.broadinstitute.org/gsea/msigdb/cards/KEGG_PROTEASOME
JAK_STAT_SIGNALING_PATHWAY	KEGG	155	0.441	0.8399	0.153	0.6231	0.18	0.758	0.00382	0.0395	0.199	0.709	0.0292	0.2472	4	http://www.broadinstitute.org/gsea/msigdb/cards/KEGG_JAK_STAT_SIGNALING_PATHWAY
CYTOKINE_CYTOKINE_RECEPTOR_INTERACTION	KEGG	267	0.121	0.5319	0.151	0.6213	0.196	0.7607	0.003	0.0343	0.113	0.6245	0.0578	0.4014	4	http://www.broadinstitute.org/gsea/msigdb/cards/KEGG_CYTOKINE_CYTOKINE_RECEPTOR_INTERACTION
VALINE_LEUCINE_AND_ISOLEUCINE_BIOSYNTHESIS	KEGG	11	---	---	---	---	---	---	---	---	---	---	0.000219	0.0034	6	http://www.broadinstitute.org/gsea/msigdb/cards/KEGG_VALINE_LEUCINE_AND_ISOLEUCINE_BIOSYNTHESIS
ER_PHAGOSOME_PATHWAY	Reactome	61	3.93e-05	0.008	0.000265	0.0084	1.08e-05	0.0014	1.16e-09	0	5.38e-05	0.0066	2.03e-05	0.0065	1, 2, 3, 4, 5, 6	http://www.broadinstitute.org/gsea/msigdb/cards/REACTOME_ER_PHAGOSOME_PATHWAY
INTERFERON_GAMMA_SIGNALING	Reactome	63	9.32e-05	0.0096	0.000192	0.008	1.45e-05	0.0016	7.46e-07	0.0001	7.23e-05	0.0069	0.00012	0.0145	1, 2, 3, 4, 5, 6	http://www.broadinstitute.org/gsea/msigdb/cards/REACTOME_INTERFERON_GAMMA_SIGNALING
ANTIGEN_PROCESSING_CROSS_PRESENTATION	Reactome	76	8.92e-05	0.0094	0.000158	0.0076	2.88e-05	0.0021	1.01e-08	0	8.62e-05	0.007	0.000123	0.0146	1, 2, 3, 4, 5, 6	http://www.broadinstitute.org/gsea/msigdb/cards/REACTOME_ANTIGEN_PROCESSING_CROSS_PRESENTATION
INTERFERON_SIGNALING	Reactome	159	0.00104	0.0315	0.00041	0.0089	1.47e-05	0.0016	5.99e-07	0.0001	7.24e-05	0.0069	0.000198	0.0181	1, 2, 3, 4, 5, 6	http://www.broadinstitute.org/gsea/msigdb/cards/REACTOME_INTERFERON_SIGNALING
ADAPTIVE_IMMUNE_SYSTEM	Reactome	539	0.000263	0.0154	0.00148	0.0252	5.05e-05	0.0029	1.63e-05	0.0009	0.000231	0.0111	0.000354	0.021	1, 2, 3, 4, 5, 6	http://www.broadinstitute.org/gsea/msigdb/cards/REACTOME_ADAPTIVE_IMMUNE_SYSTEM
INTERFERON_ALPHA_BETA_SIGNALING	Reactome	64	0.000966	0.03	0.000165	0.0077	9.34e-07	0.0003	7.53e-08	0	0.000632	0.0265	0.000431	0.0226	1, 2, 3, 4, 5, 6	http://www.broadinstitute.org/gsea/msigdb/cards/REACTOME_INTERFERON_ALPHA_BETA_SIGNALING
IMMUNE_SYSTEM	Reactome	933	0.000474	0.0201	0.00284	0.0435	7.9e-05	0.0041	3.07e-06	0.0002	7.07e-05	0.0069	0.000612	0.028	1, 2, 3, 4, 5, 6	http://www.broadinstitute.org/gsea/msigdb/cards/REACTOME_IMMUNE_SYSTEM
IMMUNOREGULATORY_INTERACTIONS_BETWEEN_A_LYMPHOID_AND_A_NON_LYMPHOID_CELL	Reactome	70	0.000463	0.0199	0.000252	0.0084	2.31e-05	0.002	6.23e-07	0.0001	0.000112	0.0073	0.000793	0.0338	1, 2, 3, 4, 5, 6	http://www.broadinstitute.org/gsea/msigdb/cards/REACTOME_IMMUNOREGULATORY_INTERACTIONS_BETWEEN_A_LYMPHOID_AND_A_NON_LYMPHOID_CELL
CLASS_I_MHC_MEDIATED_ANTIGEN_PROCESSING_PRESENTATION	Reactome	251	0.000645	0.0237	0.000375	0.0088	0.00023	0.0099	1.6e-05	0.0009	0.000598	0.0255	0.00169	0.0468	1, 2, 3, 4, 5, 6	http://www.broadinstitute.org/gsea/msigdb/cards/REACTOME_CLASS_I_MHC_MEDIATED_ANTIGEN_PROCESSING_PRESENTATION
ANTIGEN_PRESENTATION_FOLDING_ASSEMBLY_AND_PEPTIDE_LOADING_OF_CLASS_I_MHC	Reactome	21	5.89e-06	0.0024	---	---	7.08e-07	0.0002	6.86e-15	0	3.59e-06	0.0021	3.33e-07	0.0002	1, 3, 4, 5, 6	http://www.broadinstitute.org/gsea/msigdb/cards/REACTOME_ANTIGEN_PRESENTATION_FOLDING_ASSEMBLY_AND_PEPTIDE_LOADING_OF_CLASS_I_MHC
TRANSLOCATION_OF_ZAP_70_TO_IMMUNOLOGICAL_SYNAPSE	Reactome	14	0.000499	0.0207	---	---	0.000506	0.0171	0.000145	0.0075	0.000228	0.011	9.65e-05	0.0134	1, 3, 4, 5, 6	http://www.broadinstitute.org/gsea/msigdb/cards/REACTOME_TRANSLOCATION_OF_ZAP_70_TO_IMMUNOLOGICAL_SYNAPSE
PD1_SIGNALING	Reactome	18	0.000255	0.0152	---	---	0.00012	0.0057	0.000776	0.0321	0.000103	0.007	0.000134	0.0153	1, 3, 4, 5, 6	http://www.broadinstitute.org/gsea/msigdb/cards/REACTOME_PD1_SIGNALING
PHOSPHORYLATION_OF_CD3_AND_TCR_ZETA_CHAINS	Reactome	16	0.00025	0.0151	---	---	0.000371	0.0148	0.000645	0.0286	6.07e-05	0.0068	0.000321	0.0204	1, 3, 4, 5, 6	http://www.broadinstitute.org/gsea/msigdb/cards/REACTOME_PHOSPHORYLATION_OF_CD3_AND_TCR_ZETA_CHAINS
CYTOKINE_SIGNALING_IN_IMMUNE_SYSTEM	Reactome	270	0.00215	0.058	0.000468	0.0104	3.42e-05	0.0022	1.52e-06	0.0001	0.000122	0.0077	0.000352	0.021	2, 3, 4, 5, 6	http://www.broadinstitute.org/gsea/msigdb/cards/REACTOME_CYTOKINE_SIGNALING_IN_IMMUNE_SYSTEM
DOWNSTREAM_TCR_SIGNALING	Reactome	37	0.00107	0.0325	---	---	0.000529	0.0175	0.00688	0.1122	0.000879	0.0337	0.00189	0.0474	1, 3, 5, 6	http://www.broadinstitute.org/gsea/msigdb/cards/REACTOME_DOWNSTREAM_TCR_SIGNALING
GENERATION_OF_SECOND_MESSENGER_MOLECULES	Reactome	27	0.00328	0.0782	---	---	0.000491	0.0169	0.00198	0.0614	0.00126	0.0454	0.000889	0.0356	3, 5, 6	http://www.broadinstitute.org/gsea/msigdb/cards/REACTOME_GENERATION_OF_SECOND_MESSENGER_MOLECULES
MHC_CLASS_II_ANTIGEN_PRESENTATION	Reactome	91	0.0108	0.1409	0.017	0.2364	0.00325	0.0803	0.000558	0.0266	0.00353	0.1124	0.00137	0.0459	4, 6	http://www.broadinstitute.org/gsea/msigdb/cards/REACTOME_MHC_CLASS_II_ANTIGEN_PRESENTATION
DESTABILIZATION_OF_MRNA_BY_AUF1_HNRNP_D0	Reactome	53	0.00283	0.0717	---	---	0.106	0.8018	0.00107	0.0395	0.0201	0.3938	0.000466	0.0235	4, 6	http://www.broadinstitute.org/gsea/msigdb/cards/REACTOME_DESTABILIZATION_OF_MRNA_BY_AUF1_HNRNP_D0
MITOCHONDRIAL_TRNA_AMINOACYLATION	Reactome	21	0.245	0.7575	---	---	0.000616	0.0188	0.289	0.714	0.0223	0.4078	0.000358	0.0211	3, 6	http://www.broadinstitute.org/gsea/msigdb/cards/REACTOME_MITOCHONDRIAL_TRNA_AMINOACYLATION
TCR_SIGNALING	Reactome	54	0.017	0.1607	---	---	0.000773	0.0222	0.0182	0.2112	0.00226	0.0763	0.00619	0.0921	3	http://www.broadinstitute.org/gsea/msigdb/cards/REACTOME_TCR_SIGNALING
AUTODEGRADATION_OF_CDH1_BY_CDH1_APC_C	Reactome	64	0.0162	0.16	0.0546	0.4443	0.0587	0.7928	0.0035	0.079	0.0181	0.3847	0.00121	0.0454	6	http://www.broadinstitute.org/gsea/msigdb/cards/REACTOME_AUTODEGRADATION_OF_CDH1_BY_CDH1_APC_C
SCF_BETA_TRCP_MEDIATED_DEGRADATION_OF_EMI1	Reactome	51	0.00805	0.1309	---	---	0.0997	0.801	0.00401	0.082	0.0371	0.4829	0.00148	0.0462	6	http://www.broadinstitute.org/gsea/msigdb/cards/REACTOME_SCF_BETA_TRCP_MEDIATED_DEGRADATION_OF_EMI1
CDK_MEDIATED_PHOSPHORYLATION_AND_REMOVAL_OF_CDC6	Reactome	48	0.00654	0.1183	---	---	0.106	0.8018	0.00296	0.0765	0.0294	0.4435	0.00154	0.0464	6	http://www.broadinstitute.org/gsea/msigdb/cards/REACTOME_CDK_MEDIATED_PHOSPHORYLATION_AND_REMOVAL_OF_CDC6
CDT1_ASSOCIATION_WITH_THE_CDC6_ORC_ORIGIN_COMPLEX	Reactome	56	0.0145	0.1592	---	---	0.0488	0.7899	0.0015	0.0517	0.0417	0.4852	0.00176	0.0469	6	http://www.broadinstitute.org/gsea/msigdb/cards/REACTOME_CDT1_ASSOCIATION_WITH_THE_CDC6_ORC_ORIGIN_COMPLEX
SCFSKP2_MEDIATED_DEGRADATION_OF_P27_P21	Reactome	56	0.00802	0.1307	---	---	0.116	0.8029	0.00378	0.0801	0.0632	0.5334	0.00177	0.0469	6	http://www.broadinstitute.org/gsea/msigdb/cards/REACTOME_SCFSKP2_MEDIATED_DEGRADATION_OF_P27_P21
APC_C_CDH1_MEDIATED_DEGRADATION_OF_CDC20_AND_OTHER_APC_C_CDH1_TARGETED_PROTEINS_IN_LATE_MITOSIS_EARLY_G1	Reactome	72	0.0138	0.1576	0.0606	0.4718	0.0406	0.7009	0.00358	0.0793	0.0307	0.4447	0.00198	0.0478	6	http://www.broadinstitute.org/gsea/msigdb/cards/REACTOME_APC_C_CDH1_MEDIATED_DEGRADATION_OF_CDC20_AND_OTHER_APC_C_CDH1_TARGETED_PROTEINS_IN_LATE_MITOSIS_EARLY_G1
CROSS_PRESENTATION_OF_SOLUBLE_EXOGENOUS_ANTIGENS_ENDOSOMES	Reactome	48	0.0129	0.1563	---	---	0.0805	0.7979	0.00463	0.087	0.0321	0.4498	0.00199	0.0479	6	http://www.broadinstitute.org/gsea/msigdb/cards/REACTOME_CROSS_PRESENTATION_OF_SOLUBLE_EXOGENOUS_ANTIGENS_ENDOSOMES
P53_INDEPENDENT_G1_S_DNA_DAMAGE_CHECKPOINT	Reactome	51	0.00878	0.1336	0.0329	0.3592	0.0688	0.7953	0.0035	0.079	0.039	0.4847	0.00202	0.048	6	http://www.broadinstitute.org/gsea/msigdb/cards/REACTOME_P53_INDEPENDENT_G1_S_DNA_DAMAGE_CHECKPOINT
CYCLIN_E_ASSOCIATED_EVENTS_DURING_G1_S_TRANSITION_	Reactome	65	0.0156	0.1598	0.114	0.737	0.184	0.8217	0.00563	0.0969	0.0293	0.4435	0.0023	0.0491	6	http://www.broadinstitute.org/gsea/msigdb/cards/REACTOME_CYCLIN_E_ASSOCIATED_EVENTS_DURING_G1_S_TRANSITION_
REGULATION_OF_ORNITHINE_DECARBOXYLASE_ODC	Reactome	49	0.00711	0.1233	---	---	0.0794	0.7976	0.00414	0.0831	0.0446	0.4855	0.00238	0.0491	6	http://www.broadinstitute.org/gsea/msigdb/cards/REACTOME_REGULATION_OF_ORNITHINE_DECARBOXYLASE_ODC
RIG_I_MDA5_MEDIATED_INDUCTION_OF_IFN_ALPHA_BETA_PATHWAYS	Reactome	73	0.141	0.6279	0.278	0.9473	0.556	0.9794	0.00104	0.0387	0.0138	0.3441	0.0221	0.2485	4	http://www.broadinstitute.org/gsea/msigdb/cards/REACTOME_RIG_I_MDA5_MEDIATED_INDUCTION_OF_IFN_ALPHA_BETA_PATHWAYS
ORC1_REMOVAL_FROM_CHROMATIN	Reactome	67	0.00702	0.1225	---	---	0.0979	0.8008	0.009	0.1344	0.0486	0.4893	0.00207	0.0482	6	http://www.broadinstitute.org/gsea/msigdb/cards/REACTOME_ORC1_REMOVAL_FROM_CHROMATIN
INITIAL_TRIGGERING_OF_COMPLEMENT	Reactome	16	---	---	---	---	---	---	0.0744	0.4958	0.175	0.7371	0.00213	0.0484	6	http://www.broadinstitute.org/gsea/msigdb/cards/REACTOME_INITIAL_TRIGGERING_OF_COMPLEMENT
IL23/IL17 immune	Literatures	106	0.0139	0.158	0.0769	0.5887	0.715	1	5.21e-07	0	0.000106	0.0072	0.00013	0.015	4, 5, 6	https://www.ncbi.nlm.nih.gov/pubmed/25145755; https://www.ncbi.nlm.nih.gov/pubmed/23291100
