# Supplementary material for: Multi-omics integration reveals molecular networks and regulators of psoriasis
Source: BMC Syst Biol. 2019 Jan 14;13:8. doi: 10.1186/s12918-018-0671-x (PMC6332659; doi:10.1186/s12918-018-0671-x)
Supplement: Supplementary file 1 — Table S1. Transcriptome, DNA methylome, and GWAS studies included in the study. Table S2. Knowledge-based artificial pathways from published GWAS studies and large-scale meta-profiling of diverse collections of gene expression data sets. Table S3. Differential coexpression modules in psoriasis. Table S4. Gene signatures in the psoriasis transcriptomic study. Table S5. MSEA results in GWAS. Table S6. MSEA results in EWAS. Table S7. Common Pathways between GWAS and EWAS. Table S8. GWAS/EWAS-unique supersets and key driver analysis. Table S9. Key driver analysis of Common supersets in psoriasis skin and blood networks. Table S10. In silico mining of the key driver genes using bioinformatics tools. Table S11. Gene expression perturbations of key driver subnetwork in lesional skin tissue in psoriasis patients. (ZIP 358 kb) [file 12918_2018_671_MOESM1_ESM.zip › Supplementary Table S6.xlsx]

## Sheet: Table S6
Table S6. MSEA results in EWAS. Note: The listed pathways satisfy FDRs<5%. "Significant Methods" represents whether the pathways were detected through Meta-MSEA or individual MSEA.
Modules	Sources	Module Size	GSE31835		GSE63315		Meta_MSEA		Significant Methods	DESCR
			P	FDR	P	FDR	Meta_P	Meta_FDR
CTLA4_PATHWAY	Biocarta	21	0.000124	0.0072	0.00187	0.0187	0.00368	0.0337	GSE31835; GSE63315; Meta-SSEA	http://www.broadinstitute.org/gsea/msigdb/cards/BIOCARTA_CTLA4_PATHWAY
CYTOKINE_CYTOKINE_RECEPTOR_INTERACTION	KEGG	267	1.94e-06	0.0002	3.99e-09	0	6.74e-10	0	GSE31835; GSE63315; Meta-SSEA	http://www.broadinstitute.org/gsea/msigdb/cards/KEGG_CYTOKINE_CYTOKINE_RECEPTOR_INTERACTION
EXTRINSIC_PATHWAY_FOR_APOPTOSIS	Reactome	13	0.000191	0.0099	0.000106	0.0034	1.44e-07	0	GSE31835; GSE63315; Meta-SSEA	http://www.broadinstitute.org/gsea/msigdb/cards/REACTOME_EXTRINSIC_PATHWAY_FOR_APOPTOSIS
G_ALPHA_I_SIGNALLING_EVENTS	Reactome	195	0.000795	0.0315	0.000125	0.0036	0.000223	0.0076	GSE31835; GSE63315; Meta-SSEA	http://www.broadinstitute.org/gsea/msigdb/cards/REACTOME_G_ALPHA_I_SIGNALLING_EVENTS
GENERATION_OF_SECOND_MESSENGER_MOLECULES	Reactome	27	4.31e-06	0.0004	8.74e-08	0	9.71e-08	0	GSE31835; GSE63315; Meta-SSEA	http://www.broadinstitute.org/gsea/msigdb/cards/REACTOME_GENERATION_OF_SECOND_MESSENGER_MOLECULES
GPCR_DOWNSTREAM_SIGNALING	Reactome	805	0.000184	0.0095	1.16e-06	0.0001	7.44e-06	0.0005	GSE31835; GSE63315; Meta-SSEA	http://www.broadinstitute.org/gsea/msigdb/cards/REACTOME_GPCR_DOWNSTREAM_SIGNALING
GPCR_LIGAND_BINDING	Reactome	408	1.93e-08	0	0.000295	0.0059	2.87e-09	0	GSE31835; GSE63315; Meta-SSEA	http://www.broadinstitute.org/gsea/msigdb/cards/REACTOME_GPCR_LIGAND_BINDING
GRAFT_VERSUS_HOST_DISEASE	KEGG	42	0.00126	0.0315	0.000105	0.0009	1.23e-06	0	GSE31835; GSE63315; Meta-SSEA	http://www.broadinstitute.org/gsea/msigdb/cards/KEGG_GRAFT_VERSUS_HOST_DISEASE
GRANULOCYTES_PATHWAY	Biocarta	14	3.78e-05	0.0035	0.000688	0.0085	2.08e-07	0	GSE31835; GSE63315; Meta-SSEA	http://www.broadinstitute.org/gsea/msigdb/cards/BIOCARTA_GRANULOCYTES_PATHWAY
HEMATOPOIETIC_CELL_LINEAGE	KEGG	88	0.000229	0.01	5.78e-06	0.0001	1.91e-05	0.0003	GSE31835; GSE63315; Meta-SSEA	http://www.broadinstitute.org/gsea/msigdb/cards/KEGG_HEMATOPOIETIC_CELL_LINEAGE
NEUROACTIVE_LIGAND_RECEPTOR_INTERACTION	KEGG	272	3.61e-10	0	0.00184	0.0114	2.92e-09	0	GSE31835; GSE63315; Meta-SSEA	http://www.broadinstitute.org/gsea/msigdb/cards/KEGG_NEUROACTIVE_LIGAND_RECEPTOR_INTERACTION
Normal_comp1_81	Differential coexpression modules	29	0.000189	0.0253	6.47e-07	0	2.06e-07	0	GSE31835; GSE63315; Meta-SSEA	TCR pathway; Blymphocyte pathway
PD1_SIGNALING	Reactome	18	7.67e-06	0.0007	7.22e-05	0.0028	1.99e-05	0.0012	GSE31835; GSE63315; Meta-SSEA	http://www.broadinstitute.org/gsea/msigdb/cards/REACTOME_PD1_SIGNALING
PEPTIDE_LIGAND_BINDING_RECEPTORS	Reactome	188	2.16e-06	0.0003	1.15e-05	0.0007	3.09e-07	0	GSE31835; GSE63315; Meta-SSEA	http://www.broadinstitute.org/gsea/msigdb/cards/REACTOME_PEPTIDE_LIGAND_BINDING_RECEPTORS
PHOSPHORYLATION_OF_CD3_AND_TCR_ZETA_CHAINS	Reactome	16	0.000167	0.0089	0.000652	0.012	0.000573	0.0167	GSE31835; GSE63315; Meta-SSEA	http://www.broadinstitute.org/gsea/msigdb/cards/REACTOME_PHOSPHORYLATION_OF_CD3_AND_TCR_ZETA_CHAINS
SIGNALING_BY_GPCR	Reactome	920	1.43e-06	0.0002	1.87e-05	0.001	1.49e-07	0	GSE31835; GSE63315; Meta-SSEA	http://www.broadinstitute.org/gsea/msigdb/cards/REACTOME_SIGNALING_BY_GPCR
TCYTOTOXIC_PATHWAY	Biocarta	14	9.56e-05	0.0048	1.66e-05	0.0004	1.26e-08	0	GSE31835; GSE63315; Meta-SSEA	http://www.broadinstitute.org/gsea/msigdb/cards/BIOCARTA_TCYTOTOXIC_PATHWAY
THELPER_PATHWAY	Biocarta	14	4.4e-05	0.0037	6.1e-06	0.0003	7.49e-07	0	GSE31835; GSE63315; Meta-SSEA	http://www.broadinstitute.org/gsea/msigdb/cards/BIOCARTA_THELPER_PATHWAY
VIRAL_MYOCARDITIS	KEGG	73	0.000464	0.0162	0.000356	0.0024	4.38e-07	0	GSE31835; GSE63315; Meta-SSEA	http://www.broadinstitute.org/gsea/msigdb/cards/KEGG_VIRAL_MYOCARDITIS
COMPLEMENT_AND_COAGULATION_CASCADES	KEGG	69	N/A	N/A	2.08e-05	0.0002	0.00614	0.0324	GSE63315; Meta-SSEA	http://www.broadinstitute.org/gsea/msigdb/cards/KEGG_COMPLEMENT_AND_COAGULATION_CASCADES
CTL_PATHWAY	Biocarta	15	N/A	N/A	2.35e-07	0	1.86e-05	0.0006	GSE63315; Meta-SSEA	http://www.broadinstitute.org/gsea/msigdb/cards/BIOCARTA_CTL_PATHWAY
CYTOKINE_PATHWAY	Biocarta	22	N/A	N/A	1.21e-07	0	6.65e-06	0.0003	GSE63315; Meta-SSEA	http://www.broadinstitute.org/gsea/msigdb/cards/BIOCARTA_CYTOKINE_PATHWAY
DC_PATHWAY	Biocarta	22	N/A	N/A	3.96e-05	0.0008	0.00294	0.0308	GSE63315; Meta-SSEA	http://www.broadinstitute.org/gsea/msigdb/cards/BIOCARTA_DC_PATHWAY
DCC_MEDIATED_ATTRACTIVE_SIGNALING	Reactome	13	N/A	N/A	0.000296	0.0059	0.000633	0.0177	GSE63315; Meta-SSEA	http://www.broadinstitute.org/gsea/msigdb/cards/REACTOME_DCC_MEDIATED_ATTRACTIVE_SIGNALING
DILATED_CARDIOMYOPATHY	KEGG	92	N/A	N/A	7.41e-09	0	0.000278	0.0031	GSE63315; Meta-SSEA	http://www.broadinstitute.org/gsea/msigdb/cards/KEGG_DILATED_CARDIOMYOPATHY
ECM_RECEPTOR_INTERACTION	KEGG	84	N/A	N/A	3.75e-20	0	6.6e-09	0	GSE63315; Meta-SSEA	http://www.broadinstitute.org/gsea/msigdb/cards/KEGG_ECM_RECEPTOR_INTERACTION
EGFR_SMRTE_PATHWAY	Biocarta	11	N/A	N/A	7.06e-05	0.0013	0.00184	0.0241	GSE63315; Meta-SSEA	http://www.broadinstitute.org/gsea/msigdb/cards/BIOCARTA_EGFR_SMRTE_PATHWAY
EIF_PATHWAY	Biocarta	16	N/A	N/A	0.000862	0.01	0.000862	0.0139	GSE63315; Meta-SSEA	http://www.broadinstitute.org/gsea/msigdb/cards/BIOCARTA_EIF_PATHWAY
ETHER_LIPID_METABOLISM	KEGG	33	N/A	N/A	0.00114	0.0076	0.00752	0.0366	GSE63315; Meta-SSEA	http://www.broadinstitute.org/gsea/msigdb/cards/KEGG_ETHER_LIPID_METABOLISM
EXTRACELLULAR_MATRIX_ORGANIZATION	Reactome	87	N/A	N/A	0.000112	0.0034	6.07e-05	0.0028	GSE63315; Meta-SSEA	http://www.broadinstitute.org/gsea/msigdb/cards/REACTOME_EXTRACELLULAR_MATRIX_ORGANIZATION
FC_EPSILON_RI_SIGNALING_PATHWAY	KEGG	79	N/A	N/A	2.49e-09	0	4.93e-06	0.0001	GSE63315; Meta-SSEA	http://www.broadinstitute.org/gsea/msigdb/cards/KEGG_FC_EPSILON_RI_SIGNALING_PATHWAY
FC_GAMMA_R_MEDIATED_PHAGOCYTOSIS	KEGG	97	N/A	N/A	0.00713	0.0322	0.00525	0.0289	GSE63315; Meta-SSEA	http://www.broadinstitute.org/gsea/msigdb/cards/KEGG_FC_GAMMA_R_MEDIATED_PHAGOCYTOSIS
FOCAL_ADHESION	KEGG	201	N/A	N/A	1.3e-15	0	8.54e-07	0	GSE63315; Meta-SSEA	http://www.broadinstitute.org/gsea/msigdb/cards/KEGG_FOCAL_ADHESION
FOLATE_BIOSYNTHESIS	KEGG	11	N/A	N/A	0.00215	0.0129	0.00215	0.0142	GSE63315; Meta-SSEA	http://www.broadinstitute.org/gsea/msigdb/cards/KEGG_FOLATE_BIOSYNTHESIS
GPVI_MEDIATED_ACTIVATION_CASCADE	Reactome	31	N/A	N/A	0.000169	0.0042	0.00103	0.0264	GSE63315; Meta-SSEA	http://www.broadinstitute.org/gsea/msigdb/cards/REACTOME_GPVI_MEDIATED_ACTIVATION_CASCADE
HYPERTROPHIC_CARDIOMYOPATHY_HCM	KEGG	85	N/A	N/A	5.71e-10	0	1.35e-05	0.0002	GSE63315; Meta-SSEA	http://www.broadinstitute.org/gsea/msigdb/cards/KEGG_HYPERTROPHIC_CARDIOMYOPATHY_HCM
IL10_PATHWAY	Biocarta	17	N/A	N/A	1.01e-05	0.0004	0.000105	0.0031	GSE63315; Meta-SSEA	http://www.broadinstitute.org/gsea/msigdb/cards/BIOCARTA_IL10_PATHWAY
IL17_PATHWAY	Biocarta	17	N/A	N/A	0.00293	0.026	0.000142	0.0037	GSE63315; Meta-SSEA	http://www.broadinstitute.org/gsea/msigdb/cards/BIOCARTA_IL17_PATHWAY
IL22BP_PATHWAY	Biocarta	16	N/A	N/A	0.00275	0.0249	0.000392	0.0082	GSE63315; Meta-SSEA	http://www.broadinstitute.org/gsea/msigdb/cards/BIOCARTA_IL22BP_PATHWAY
IMMUNOREGULATORY_INTERACTIONS_BETWEEN_A_LYMPHOID_AND_A_NON_LYMPHOID_CELL	Reactome	70	N/A	N/A	0.000942	0.0155	1.4e-05	0.0009	GSE63315; Meta-SSEA	http://www.broadinstitute.org/gsea/msigdb/cards/REACTOME_IMMUNOREGULATORY_INTERACTIONS_BETWEEN_A_LYMPHOID_AND_A_NON_LYMPHOID_CELL
INITIAL_TRIGGERING_OF_COMPLEMENT	Reactome	16	N/A	N/A	0.000556	0.0108	0.00199	0.0456	GSE63315; Meta-SSEA	http://www.broadinstitute.org/gsea/msigdb/cards/REACTOME_INITIAL_TRIGGERING_OF_COMPLEMENT
INOSITOL_PHOSPHATE_METABOLISM	KEGG	54	N/A	N/A	4.8e-08	0	0.000464	0.0045	GSE63315; Meta-SSEA	http://www.broadinstitute.org/gsea/msigdb/cards/KEGG_INOSITOL_PHOSPHATE_METABOLISM
INTEGRIN_CELL_SURFACE_INTERACTIONS	Reactome	79	N/A	N/A	6.54e-08	0	0.000445	0.0136	GSE63315; Meta-SSEA	http://www.broadinstitute.org/gsea/msigdb/cards/REACTOME_INTEGRIN_CELL_SURFACE_INTERACTIONS
INTESTINAL_IMMUNE_NETWORK_FOR_IGA_PRODUCTION	KEGG	48	N/A	N/A	0.00372	0.0188	0.00095	0.0076	GSE63315; Meta-SSEA	http://www.broadinstitute.org/gsea/msigdb/cards/KEGG_INTESTINAL_IMMUNE_NETWORK_FOR_IGA_PRODUCTION
INTRINSIC_PATHWAY	Biocarta	23	N/A	N/A	2.84e-05	0.0007	N/A	N/A	GSE63315	http://www.broadinstitute.org/gsea/msigdb/cards/BIOCARTA_INTRINSIC_PATHWAY
INTRINSIC_PATHWAY	Reactome	17	N/A	N/A	0.00204	0.0293	N/A	N/A	GSE63315	http://www.broadinstitute.org/gsea/msigdb/cards/REACTOME_INTRINSIC_PATHWAY
JAK_STAT_SIGNALING_PATHWAY	KEGG	155	N/A	N/A	0.00755	0.0333	0.00261	0.0166	GSE63315; Meta-SSEA	http://www.broadinstitute.org/gsea/msigdb/cards/KEGG_JAK_STAT_SIGNALING_PATHWAY
LAIR_PATHWAY	Biocarta	17	N/A	N/A	1.31e-05	0.0004	2.41e-07	0	GSE63315; Meta-SSEA	http://www.broadinstitute.org/gsea/msigdb/cards/BIOCARTA_LAIR_PATHWAY
LEISHMANIA_INFECTION	KEGG	72	N/A	N/A	0.00267	0.015	0.00167	0.0119	GSE63315; Meta-SSEA	http://www.broadinstitute.org/gsea/msigdb/cards/KEGG_LEISHMANIA_INFECTION
LEUKOCYTE_TRANSENDOTHELIAL_MIGRATION	KEGG	118	0.000973	0.0284	N/A	N/A	0.00721	0.0364	GSE31835; Meta-SSEA	http://www.broadinstitute.org/gsea/msigdb/cards/KEGG_LEUKOCYTE_TRANSENDOTHELIAL_MIGRATION
LINOLEIC_ACID_METABOLISM	KEGG	29	N/A	N/A	0.00783	0.0337	0.0012	0.0093	GSE63315; Meta-SSEA	http://www.broadinstitute.org/gsea/msigdb/cards/KEGG_LINOLEIC_ACID_METABOLISM
NATURAL_KILLER_CELL_MEDIATED_CYTOTOXICITY	KEGG	137	N/A	N/A	1.09e-09	0	9.73e-06	0.0002	GSE63315; Meta-SSEA	http://www.broadinstitute.org/gsea/msigdb/cards/KEGG_NATURAL_KILLER_CELL_MEDIATED_CYTOTOXICITY
NO2IL12_PATHWAY	Biocarta	17	N/A	N/A	0.00446	0.0359	0.00198	0.0244	GSE63315; Meta-SSEA	http://www.broadinstitute.org/gsea/msigdb/cards/BIOCARTA_NO2IL12_PATHWAY
NOTCH_SIGNALING_PATHWAY	KEGG	47	N/A	N/A	0.000102	0.0008	0.000514	0.0045	GSE63315; Meta-SSEA	http://www.broadinstitute.org/gsea/msigdb/cards/KEGG_NOTCH_SIGNALING_PATHWAY
ORGANIC_CATION_ANION_ZWITTERION_TRANSPORT	Reactome	13	N/A	N/A	0.000213	0.0049	0.000173	0.0066	GSE63315; Meta-SSEA	http://www.broadinstitute.org/gsea/msigdb/cards/REACTOME_ORGANIC_CATION_ANION_ZWITTERION_TRANSPORT
P2Y_RECEPTORS	Reactome	12	N/A	N/A	3.85e-05	0.0018	3.85e-05	0.0021	GSE63315; Meta-SSEA	http://www.broadinstitute.org/gsea/msigdb/cards/REACTOME_P2Y_RECEPTORS
PECAM1_INTERACTIONS	Reactome	10	N/A	N/A	7.47e-06	0.0005	3.25e-06	0.0003	GSE63315; Meta-SSEA	http://www.broadinstitute.org/gsea/msigdb/cards/REACTOME_PECAM1_INTERACTIONS
PLATELETAPP_PATHWAY	Biocarta	14	N/A	N/A	2.22e-06	0.0002	0.000989	0.0148	GSE63315; Meta-SSEA	http://www.broadinstitute.org/gsea/msigdb/cards/BIOCARTA_PLATELETAPP_PATHWAY
PRIMARY_IMMUNODEFICIENCY	KEGG	35	N/A	N/A	1.65e-08	0	7.5e-06	0.0002	GSE63315; Meta-SSEA	http://www.broadinstitute.org/gsea/msigdb/cards/KEGG_PRIMARY_IMMUNODEFICIENCY
RARRXR_PATHWAY	Biocarta	15	N/A	N/A	0.000189	0.0029	0.00288	0.0305	GSE63315; Meta-SSEA	http://www.broadinstitute.org/gsea/msigdb/cards/BIOCARTA_RARRXR_PATHWAY
REGULATION_OF_ACTIN_CYTOSKELETON	KEGG	216	N/A	N/A	2.47e-06	0	0.0073	0.0365	GSE63315; Meta-SSEA	http://www.broadinstitute.org/gsea/msigdb/cards/KEGG_REGULATION_OF_ACTIN_CYTOSKELETON
SIGNAL_REGULATORY_PROTEIN_SIRP_FAMILY_INTERACTIONS	Reactome	12	N/A	N/A	0.000102	0.0034	0.000102	0.0044	GSE63315; Meta-SSEA	http://www.broadinstitute.org/gsea/msigdb/cards/REACTOME_SIGNAL_REGULATORY_PROTEIN_SIRP_FAMILY_INTERACTIONS
SODD_PATHWAY	Biocarta	10	N/A	N/A	0.000549	0.0072	0.000549	0.0096	GSE63315; Meta-SSEA	http://www.broadinstitute.org/gsea/msigdb/cards/BIOCARTA_SODD_PATHWAY
T_CELL_RECEPTOR_SIGNALING_PATHWAY	KEGG	108	N/A	N/A	1.24e-06	0	0.000265	0.003	GSE63315; Meta-SSEA	http://www.broadinstitute.org/gsea/msigdb/cards/KEGG_T_CELL_RECEPTOR_SIGNALING_PATHWAY
TCR_PATHWAY	Biocarta	49	N/A	N/A	0.000198	0.003	0.0032	0.0319	GSE63315; Meta-SSEA	http://www.broadinstitute.org/gsea/msigdb/cards/BIOCARTA_TCR_PATHWAY
TCR_SIGNALING	Reactome	54	N/A	N/A	0.00015	0.0039	0.000689	0.0184	GSE63315; Meta-SSEA	http://www.broadinstitute.org/gsea/msigdb/cards/REACTOME_TCR_SIGNALING
TCRA_PATHWAY	Biocarta	13	N/A	N/A	3.85e-06	0.0002	0.00364	0.0334	GSE63315; Meta-SSEA	http://www.broadinstitute.org/gsea/msigdb/cards/BIOCARTA_TCRA_PATHWAY
TYPE_I_DIABETES_MELLITUS	KEGG	44	N/A	N/A	0.00304	0.0165	0.000284	0.0032	GSE63315; Meta-SSEA	http://www.broadinstitute.org/gsea/msigdb/cards/KEGG_TYPE_I_DIABETES_MELLITUS
TYPE_II_DIABETES_MELLITUS	KEGG	47	N/A	N/A	2.74e-05	0.0003	9.92e-06	0.0002	GSE63315; Meta-SSEA	http://www.broadinstitute.org/gsea/msigdb/cards/KEGG_TYPE_II_DIABETES_MELLITUS
VITCB_PATHWAY	Biocarta	11	N/A	N/A	0.00149	0.0156	0.00149	0.0208	GSE63315; Meta-SSEA	http://www.broadinstitute.org/gsea/msigdb/cards/BIOCARTA_VITCB_PATHWAY
ABC_FAMILY_PROTEINS_MEDIATED_TRANSPORT	Reactome	34	N/A	N/A	0.000845	0.0147	N/A	N/A	GSE63315	http://www.broadinstitute.org/gsea/msigdb/cards/REACTOME_ABC_FAMILY_PROTEINS_MEDIATED_TRANSPORT
ABC_TRANSPORTERS	KEGG	44	N/A	N/A	1.88e-06	0	0.000419	0.0043	GSE63315; Meta-SSEA	http://www.broadinstitute.org/gsea/msigdb/cards/KEGG_ABC_TRANSPORTERS
ACE2_PATHWAY	Biocarta	13	N/A	N/A	0.000288	0.004	0.000288	0.0067	GSE63315; Meta-SSEA	http://www.broadinstitute.org/gsea/msigdb/cards/BIOCARTA_ACE2_PATHWAY
ACUTE_MYELOID_LEUKEMIA	KEGG	60	N/A	N/A	N/A	N/A	0.0101	0.048	Meta-SSEA	http://www.broadinstitute.org/gsea/msigdb/cards/KEGG_ACUTE_MYELOID_LEUKEMIA
ACYL_CHAIN_REMODELLING_OF_PC	Reactome	22	N/A	N/A	0.00111	0.0178	0.00111	0.0274	GSE63315; Meta-SSEA	http://www.broadinstitute.org/gsea/msigdb/cards/REACTOME_ACYL_CHAIN_REMODELLING_OF_PC
ACYL_CHAIN_REMODELLING_OF_PG	Reactome	16	N/A	N/A	0.000217	0.005	0.000217	0.0075	GSE63315; Meta-SSEA	http://www.broadinstitute.org/gsea/msigdb/cards/REACTOME_ACYL_CHAIN_REMODELLING_OF_PG
ADAPTIVE_IMMUNE_SYSTEM	Reactome	539	N/A	N/A	0.00245	0.0319	N/A	N/A	GSE63315	http://www.broadinstitute.org/gsea/msigdb/cards/REACTOME_ADAPTIVE_IMMUNE_SYSTEM
ADIPOCYTOKINE_SIGNALING_PATHWAY	KEGG	67	N/A	N/A	0.00456	0.0222	N/A	N/A	GSE63315	http://www.broadinstitute.org/gsea/msigdb/cards/KEGG_ADIPOCYTOKINE_SIGNALING_PATHWAY
ALLOGRAFT_REJECTION	KEGG	38	N/A	N/A	0.000142	0.0011	8.12e-05	0.0011	GSE63315; Meta-SSEA	http://www.broadinstitute.org/gsea/msigdb/cards/KEGG_ALLOGRAFT_REJECTION
ALPHA_LINOLENIC_ACID_METABOLISM	KEGG	19	N/A	N/A	0.00182	0.0113	0.00535	0.0293	GSE63315; Meta-SSEA	http://www.broadinstitute.org/gsea/msigdb/cards/KEGG_ALPHA_LINOLENIC_ACID_METABOLISM
AMI_PATHWAY	Biocarta	20	N/A	N/A	9.46e-05	0.0016	0.00294	0.0308	GSE63315; Meta-SSEA	http://www.broadinstitute.org/gsea/msigdb/cards/BIOCARTA_AMI_PATHWAY
AMINO_ACID_TRANSPORT_ACROSS_THE_PLASMA_MEMBRANE	Reactome	31	N/A	N/A	0.000225	0.005	N/A	N/A	GSE63315	http://www.broadinstitute.org/gsea/msigdb/cards/REACTOME_AMINO_ACID_TRANSPORT_ACROSS_THE_PLASMA_MEMBRANE
ANTIGEN_PROCESSING_AND_PRESENTATION	KEGG	89	N/A	N/A	0.0111	0.0455	N/A	N/A	GSE63315	http://www.broadinstitute.org/gsea/msigdb/cards/KEGG_ANTIGEN_PROCESSING_AND_PRESENTATION
APOPTOSIS	KEGG	88	N/A	N/A	0.000169	0.0012	0.000544	0.0046	GSE63315; Meta-SSEA	http://www.broadinstitute.org/gsea/msigdb/cards/KEGG_APOPTOSIS
ARACHIDONIC_ACID_METABOLISM	KEGG	58	N/A	N/A	N/A	N/A	0.00197	0.0135	Meta-SSEA	http://www.broadinstitute.org/gsea/msigdb/cards/KEGG_ARACHIDONIC_ACID_METABOLISM
ARRHYTHMOGENIC_RIGHT_VENTRICULAR_CARDIOMYOPATHY_ARVC	KEGG	76	N/A	N/A	2.12e-05	0.0002	0.00313	0.019	GSE63315; Meta-SSEA	http://www.broadinstitute.org/gsea/msigdb/cards/KEGG_ARRHYTHMOGENIC_RIGHT_VENTRICULAR_CARDIOMYOPATHY_ARVC
ASTHMA	KEGG	30	N/A	N/A	4.72e-05	0.0005	0.00458	0.0265	GSE63315; Meta-SSEA	http://www.broadinstitute.org/gsea/msigdb/cards/KEGG_ASTHMA
AUTOIMMUNE_THYROID_DISEASE	KEGG	53	N/A	N/A	6.91e-05	0.0006	0.00136	0.01	GSE63315; Meta-SSEA	http://www.broadinstitute.org/gsea/msigdb/cards/KEGG_AUTOIMMUNE_THYROID_DISEASE
B_CELL_RECEPTOR_SIGNALING_PATHWAY	KEGG	75	N/A	N/A	0.000261	0.0019	N/A	N/A	GSE63315	http://www.broadinstitute.org/gsea/msigdb/cards/KEGG_B_CELL_RECEPTOR_SIGNALING_PATHWAY
BASIGIN_INTERACTIONS	Reactome	30	N/A	N/A	7.25e-05	0.0028	N/A	N/A	GSE63315	http://www.broadinstitute.org/gsea/msigdb/cards/REACTOME_BASIGIN_INTERACTIONS
CARM_ER_PATHWAY	Biocarta	35	N/A	N/A	0.00641	0.0479	N/A	N/A	GSE63315	http://www.broadinstitute.org/gsea/msigdb/cards/BIOCARTA_CARM_ER_PATHWAY
CASPASE_PATHWAY	Biocarta	23	N/A	N/A	0.00518	0.0401	0.000498	0.0095	GSE63315; Meta-SSEA	http://www.broadinstitute.org/gsea/msigdb/cards/BIOCARTA_CASPASE_PATHWAY
CD28_DEPENDENT_VAV1_PATHWAY	Reactome	11	N/A	N/A	N/A	N/A	0.000165	0.0064	Meta-SSEA	http://www.broadinstitute.org/gsea/msigdb/cards/REACTOME_CD28_DEPENDENT_VAV1_PATHWAY
CELL_ADHESION_MOLECULES_CAMS	KEGG	134	4.14e-05	0.0024	N/A	N/A	0.00322	0.0195	GSE31835; Meta-SSEA	http://www.broadinstitute.org/gsea/msigdb/cards/KEGG_CELL_ADHESION_MOLECULES_CAMS
CELL_CELL_COMMUNICATION	Reactome	120	0.000167	0.0089	N/A	N/A	4.75e-05	0.0023	GSE31835; Meta-SSEA	http://www.broadinstitute.org/gsea/msigdb/cards/REACTOME_CELL_CELL_COMMUNICATION
CELL_CELL_JUNCTION_ORGANIZATION	Reactome	56	0.00015	0.0086	N/A	N/A	N/A	N/A	GSE31835	http://www.broadinstitute.org/gsea/msigdb/cards/REACTOME_CELL_CELL_JUNCTION_ORGANIZATION
CELL_SURFACE_INTERACTIONS_AT_THE_VASCULAR_WALL	Reactome	91	N/A	N/A	9.91e-10	0	0.000358	0.0115	GSE63315; Meta-SSEA	http://www.broadinstitute.org/gsea/msigdb/cards/REACTOME_CELL_SURFACE_INTERACTIONS_AT_THE_VASCULAR_WALL
CHEMOKINE_RECEPTORS_BIND_CHEMOKINES	Reactome	57	N/A	N/A	7.34e-08	0	1.25e-07	0	GSE63315; Meta-SSEA	http://www.broadinstitute.org/gsea/msigdb/cards/REACTOME_CHEMOKINE_RECEPTORS_BIND_CHEMOKINES
CHEMOKINE_SIGNALING_PATHWAY	KEGG	190	N/A	N/A	7.55e-10	0	1.7e-05	0.0003	GSE63315; Meta-SSEA	http://www.broadinstitute.org/gsea/msigdb/cards/KEGG_CHEMOKINE_SIGNALING_PATHWAY
CLASS_A1_RHODOPSIN_LIKE_RECEPTORS	Reactome	305	6.19e-09	0	1.32e-08	0	6.72e-10	0	GSE31835; GSE63315; Meta-SSEA	http://www.broadinstitute.org/gsea/msigdb/cards/REACTOME_CLASS_A1_RHODOPSIN_LIKE_RECEPTORS
COLLAGEN_FORMATION	Reactome	58	N/A	N/A	0.000627	0.0118	0.00126	0.03	GSE63315; Meta-SSEA	http://www.broadinstitute.org/gsea/msigdb/cards/REACTOME_COLLAGEN_FORMATION
COMPLEMENT_CASCADE	Reactome	32	N/A	N/A	0.000878	0.0148	N/A	N/A	GSE63315	http://www.broadinstitute.org/gsea/msigdb/cards/REACTOME_COMPLEMENT_CASCADE
DORSO_VENTRAL_AXIS_FORMATION	KEGG	25	N/A	N/A	0.00573	0.0272	N/A	N/A	GSE63315	http://www.broadinstitute.org/gsea/msigdb/cards/KEGG_DORSO_VENTRAL_AXIS_FORMATION
ENDOCYTOSIS	KEGG	183	N/A	N/A	6.47e-05	0.0006	N/A	N/A	GSE63315	http://www.broadinstitute.org/gsea/msigdb/cards/KEGG_ENDOCYTOSIS
FATTY_ACID_METABOLISM	KEGG	42	N/A	N/A	0.00248	0.0143	N/A	N/A	GSE63315	http://www.broadinstitute.org/gsea/msigdb/cards/KEGG_FATTY_ACID_METABOLISM
G_ALPHA_Q_SIGNALLING_EVENTS	Reactome	184	N/A	N/A	7.48e-07	0.0001	N/A	N/A	GSE63315	http://www.broadinstitute.org/gsea/msigdb/cards/REACTOME_G_ALPHA_Q_SIGNALLING_EVENTS
GASTRIN_CREB_SIGNALLING_PATHWAY_VIA_PKC_AND_MAPK	Reactome	205	N/A	N/A	9.55e-05	0.0033	N/A	N/A	GSE63315	http://www.broadinstitute.org/gsea/msigdb/cards/REACTOME_GASTRIN_CREB_SIGNALLING_PATHWAY_VIA_PKC_AND_MAPK
GNRH_SIGNALING_PATHWAY	KEGG	101	N/A	N/A	0.00333	0.0176	N/A	N/A	GSE63315	http://www.broadinstitute.org/gsea/msigdb/cards/KEGG_GNRH_SIGNALING_PATHWAY
HEMOSTASIS	Reactome	466	N/A	N/A	2.14e-08	0	N/A	N/A	GSE63315	http://www.broadinstitute.org/gsea/msigdb/cards/REACTOME_HEMOSTASIS
HORMONE_LIGAND_BINDING_RECEPTORS	Reactome	10	N/A	N/A	0.00238	0.0319	N/A	N/A	GSE63315	http://www.broadinstitute.org/gsea/msigdb/cards/REACTOME_HORMONE_LIGAND_BINDING_RECEPTORS
IL_3_5_AND_GM_CSF_SIGNALING	Reactome	43	N/A	N/A	0.000759	0.0135	N/A	N/A	GSE63315	http://www.broadinstitute.org/gsea/msigdb/cards/REACTOME_IL_3_5_AND_GM_CSF_SIGNALING
IL_6_SIGNALING	Reactome	11	N/A	N/A	0.00249	0.0321	N/A	N/A	GSE63315	http://www.broadinstitute.org/gsea/msigdb/cards/REACTOME_IL_6_SIGNALING
IL7_PATHWAY	Biocarta	17	N/A	N/A	0.00366	0.0306	N/A	N/A	GSE63315	http://www.broadinstitute.org/gsea/msigdb/cards/BIOCARTA_IL7_PATHWAY
INFLAM_PATHWAY	Biocarta	29	N/A	N/A	0.00107	0.0118	N/A	N/A	GSE63315	http://www.broadinstitute.org/gsea/msigdb/cards/BIOCARTA_INFLAM_PATHWAY
INSULIN_SIGNALING_PATHWAY	KEGG	137	N/A	N/A	0.00803	0.0338	N/A	N/A	GSE63315	http://www.broadinstitute.org/gsea/msigdb/cards/KEGG_INSULIN_SIGNALING_PATHWAY
INTEGRIN_ALPHAIIB_BETA3_SIGNALING	Reactome	27	N/A	N/A	0.00187	0.028	N/A	N/A	GSE63315	http://www.broadinstitute.org/gsea/msigdb/cards/REACTOME_INTEGRIN_ALPHAIIB_BETA3_SIGNALING
MTOR_SIGNALING_PATHWAY	KEGG	52	N/A	N/A	0.0116	0.0467	N/A	N/A	GSE63315	http://www.broadinstitute.org/gsea/msigdb/cards/KEGG_MTOR_SIGNALING_PATHWAY
Normal_comp1_172	Differential coexpression modules	14	N/A	N/A	0.000304	0.033	N/A	N/A	GSE63315	Calcium signaling pathway; Amine ligand binding receptors
Normal_comp1_51	Differential coexpression modules	28	N/A	N/A	0.000397	0.0482	N/A	N/A	GSE63315	Amine ligand binding receptors; Calcium signaling pathway
Normal_comp1_57	Differential coexpression modules	41	N/A	N/A	0.000303	0.0229	N/A	N/A	GSE63315	Heparan sulfate (HS) and heparin biosynthesis and metabolism
Normal_comp1_74	Differential coexpression modules	34	0.000923	0.0429	N/A	N/A	N/A	N/A	GSE31835	PPAR signaling pathway; Transcriptional regulation of white adipocyte differentiation
P130CAS_LINKAGE_TO_MAPK_SIGNALING_FOR_INTEGRINS	Reactome	15	N/A	N/A	0.000255	0.0055	N/A	N/A	GSE63315	http://www.broadinstitute.org/gsea/msigdb/cards/REACTOME_P130CAS_LINKAGE_TO_MAPK_SIGNALING_FOR_INTEGRINS
PATHWAYS_IN_CANCER	KEGG	328	N/A	N/A	N/A	N/A	0.000489	0.0045	Meta-SSEA	http://www.broadinstitute.org/gsea/msigdb/cards/KEGG_PATHWAYS_IN_CANCER
PHOSPHATIDYLINOSITOL_SIGNALING_SYSTEM	KEGG	76	N/A	N/A	6.18e-07	0	N/A	N/A	GSE63315	http://www.broadinstitute.org/gsea/msigdb/cards/KEGG_PHOSPHATIDYLINOSITOL_SIGNALING_SYSTEM
PLATELET_ACTIVATION_SIGNALING_AND_AGGREGATION	Reactome	208	N/A	N/A	8.56e-07	0.0001	N/A	N/A	GSE63315	http://www.broadinstitute.org/gsea/msigdb/cards/REACTOME_PLATELET_ACTIVATION_SIGNALING_AND_AGGREGATION
PLATELET_ADHESION_TO_EXPOSED_COLLAGEN	Reactome	12	N/A	N/A	0.00156	0.0238	N/A	N/A	GSE63315	http://www.broadinstitute.org/gsea/msigdb/cards/REACTOME_PLATELET_ADHESION_TO_EXPOSED_COLLAGEN
PLATELET_AGGREGATION_PLUG_FORMATION	Reactome	36	N/A	N/A	0.000145	0.0038	N/A	N/A	GSE63315	http://www.broadinstitute.org/gsea/msigdb/cards/REACTOME_PLATELET_AGGREGATION_PLUG_FORMATION
POTASSIUM_CHANNELS	Reactome	98	0.000353	0.0151	N/A	N/A	N/A	N/A	GSE31835	http://www.broadinstitute.org/gsea/msigdb/cards/REACTOME_POTASSIUM_CHANNELS
PPAR_SIGNALING_PATHWAY	KEGG	69	N/A	N/A	0.00665	0.0308	N/A	N/A	GSE63315	http://www.broadinstitute.org/gsea/msigdb/cards/KEGG_PPAR_SIGNALING_PATHWAY
PPARA_PATHWAY	Biocarta	58	N/A	N/A	0.00295	0.0262	N/A	N/A	GSE63315	http://www.broadinstitute.org/gsea/msigdb/cards/BIOCARTA_PPARA_PATHWAY
Psoriasis_comp1_111	Differential coexpression modules	20	N/A	N/A	0.000587	0.0406	N/A	N/A	GSE63315	Hemostasis; Factors involved in megakaryocyte development and platelet production
REGULATION_OF_KIT_SIGNALING	Reactome	17	N/A	N/A	6.99e-05	0.0027	N/A	N/A	GSE63315	http://www.broadinstitute.org/gsea/msigdb/cards/REACTOME_REGULATION_OF_KIT_SIGNALING
SIGNALING_BY_PDGF	Reactome	122	N/A	N/A	0.00212	0.0296	N/A	N/A	GSE63315	http://www.broadinstitute.org/gsea/msigdb/cards/REACTOME_SIGNALING_BY_PDGF
SIGNALING_BY_RHO_GTPASES	Reactome	113	N/A	N/A	0.00225	0.0308	N/A	N/A	GSE63315	http://www.broadinstitute.org/gsea/msigdb/cards/REACTOME_SIGNALING_BY_RHO_GTPASES
SMALL_CELL_LUNG_CANCER	KEGG	84	N/A	N/A	0.00379	0.0191	N/A	N/A	GSE63315	http://www.broadinstitute.org/gsea/msigdb/cards/KEGG_SMALL_CELL_LUNG_CANCER
SYNTHESIS_OF_PA	Reactome	27	N/A	N/A	0.00206	0.0294	N/A	N/A	GSE63315	http://www.broadinstitute.org/gsea/msigdb/cards/REACTOME_SYNTHESIS_OF_PA
THROMBIN_SIGNALLING_THROUGH_PROTEINASE_ACTIVATED_RECEPTORS_PARS	Reactome	32	N/A	N/A	0.00135	0.0211	N/A	N/A	GSE63315	http://www.broadinstitute.org/gsea/msigdb/cards/REACTOME_THROMBIN_SIGNALLING_THROUGH_PROTEINASE_ACTIVATED_RECEPTORS_PARS
TRANSLOCATION_OF_ZAP_70_TO_IMMUNOLOGICAL_SYNAPSE	Reactome	14	N/A	N/A	0.000131	0.0037	N/A	N/A	GSE63315	http://www.broadinstitute.org/gsea/msigdb/cards/REACTOME_TRANSLOCATION_OF_ZAP_70_TO_IMMUNOLOGICAL_SYNAPSE
TRANSPORT_OF_INORGANIC_CATIONS_ANIONS_AND_AMINO_ACIDS_OLIGOPEPTIDES	Reactome	94	N/A	N/A	3.24e-05	0.0016	N/A	N/A	GSE63315	http://www.broadinstitute.org/gsea/msigdb/cards/REACTOME_TRANSPORT_OF_INORGANIC_CATIONS_ANIONS_AND_AMINO_ACIDS_OLIGOPEPTIDES
