# Supplementary material for: Multi-omics integration reveals molecular networks and regulators of psoriasis
Source: BMC Syst Biol. 2019 Jan 14;13:8. doi: 10.1186/s12918-018-0671-x (PMC6332659; doi:10.1186/s12918-018-0671-x)
Supplement: Supplementary file 1 — Table S1. Transcriptome, DNA methylome, and GWAS studies included in the study. Table S2. Knowledge-based artificial pathways from published GWAS studies and large-scale meta-profiling of diverse collections of gene expression data sets. Table S3. Differential coexpression modules in psoriasis. Table S4. Gene signatures in the psoriasis transcriptomic study. Table S5. MSEA results in GWAS. Table S6. MSEA results in EWAS. Table S7. Common Pathways between GWAS and EWAS. Table S8. GWAS/EWAS-unique supersets and key driver analysis. Table S9. Key driver analysis of Common supersets in psoriasis skin and blood networks. Table S10. In silico mining of the key driver genes using bioinformatics tools. Table S11. Gene expression perturbations of key driver subnetwork in lesional skin tissue in psoriasis patients. (ZIP 358 kb) [file 12918_2018_671_MOESM1_ESM.zip › Supplementary Table S7.xlsx]

## Sheet: Table S7
Table S7. Common Pathways between GWAS and EWAS. Note: Numbers 1-6 in "GWAS" represent eSNP_Blood, eSNP_Skin, eSNP_All, Distance, ENCODE, and Combined respectively. The listed pathways satisfy FDR<5% in at least one method. Number 1-4 in "EWAS" represent MSEA in GSE31835, GSE42634, GSE63315, and Meta respectively. The listed pathways satisfy FDR<5% in at least one method. Then, Meta-MSEA of commo…
Supersets	Module Size	Resources	Pathways	GWAS	EWAS	Member Genes with GWAS P<1.0E-5	Member Genes with EWAS P<1.0E-5	GWAS_HLA		EWAS_HLA		GWAS_noHLA		EWAS_noHLA
								Pvalues	FDRs	Pvalues	FDRs	Pvalues	FDRs	Pvalues	FDRs
S1: Antigen processing and presentation	149	KEGG	Antigen processing and presentation	1, 2, 3, 4, 5, 6	3	HLA-DOA, HLA-DOB, HLA-C, HLA-B, HLA-DMB, HLA-DMA, HLA-A, HSPA1L, HSPA1B, HLA-G, HSPA1A, HLA-DRB4, HLA-DRB5, LTA, HLA-DRB3, TAP2, TAP1, HLA-F, HLA-E, HLA-DPA1, HLA-DPB1, HLA-DQA1, HLA-DQA2, HLA-DQB1, HLA-DRB1, HLA-DRA, FYN, IL4, TNF, IL12B	KLRC1, CTSS, HLA-DMB, HLA-DMA, CIITA, LTA, TAP2, TAP1, CTSB, CALR, HLA-DPB1, HSP90AB1, HLA-DRA, CASP8, CD28, ITGAL, ABL1, PRF1, SGCG, SGCA, CD55, CCND1, MYH9, FYN, GZMB, TNF, PTPRN2, INS, IL1B, PTPRN, GAD2	0	0	7.9e-06	0	5.12e-150	0	2.89e-05	0.0001
		KEGG	Viral myocarditis	1, 2, 3, 4, 5, 6	1, 3, 4
		KEGG	Autoimmune thyroid disease	1, 2, 3, 4, 5, 6	3, 4
		KEGG	Type-I Diabetes mellitus	1, 2, 3, 4, 5, 6	3, 4
		KEGG	Graft versus host disease	1, 2, 3, 4, 5, 6	1, 3, 4
		KEGG	Allograft rejection	1, 2, 3, 4, 5, 6	3, 4
S2: Intestinal immune network for IGA production	45	KEGG	Asthma	1, 2, 3, 4, 5, 6	3, 4	HLA-DRB4, HLA-DRB5, HLA-DOA, HLA-DOB, HLA-DRB3, TNF, HLA-DMB, HLA-DMA, HLA-DPA1, HLA-DPB1, IL13, HLA-DQA1, HLA-DQA2, HLA-DQB1, IL4, HLA-DRB1, HLA-DRA, CCR10	TNF, HLA-DMB, HLA-DMA, HLA-DPB1, IL13, RNASE3, HLA-DRA, CD28, TNFSF13, CCL27, AICDA	1.07e-112	0	3.68e-05	0.0001	1.55e-12	0	3.33e-05	0.0001
		KEGG	Intestinal immune network for IGA production	1, 2, 3, 4, 5, 6	3, 4
S3: Cytokine cytokine receptor interaction	327	KEGG	Cytokine-cytokine receptor interaction	1, 2, 3, 4, 5, 6	1, 3, 4	IL23A, CTF1, IL23R, CCR10, IL28RA, IL1R2, KIT, LTA, LTB, IL22RA1, TNF, IL12B, IL13, IL12RB2, IFNGR2, IL1R1, IL28B, IL29, IL28A, IL4, STAT3, STAT2, TYK2, SOCS1, EP300	TNFSF13, HGF, TNFSF12, TNFSF10, IL23A, FLT4, CCL17, CCL21, TGFB2, CX3CL1, CSF3, TGFBR2, TGFB3, IL17B, CCL4L2, IL20, CCL27, INHBC, TNFRSF11B, LEP, LTA, TNFRSF9, OSM, LTB, IL22RA1, GH1, PDGFRB, CNTF, VEGFC, PDGFRA, ACVR2A, TNFSF15, CXCL1, TNF, CXCR5, CXCR1, IL13, IL12RB2, IL11RA, TNFRSF1B, CCR7, IL26, EGFR, TNFRSF10D, TNFRSF10C, IL1B, IL6R, BMP2, TYK2, CREBBP, STAT5B, STAT5A, SOCS3, CCND1, CBLC, PT…	0	0	1.04e-07	0	3.94e-66	0	1.1e-07	0
		KEGG	JAK-STAT signaling pathway	4, 5, 6	3, 4
S4: TCR signaling	51	Reactome	TCR signaling	3, 5, 6	3, 4	HLA-DPA1, HLA-DPB1, HLA-DQA1, HLA-DQA2, HLA-DRB1, HLA-DRB3, HLA-DRB5, NFKBIA, ZAP70, PDCD1	LAT, HLA-DPB1, LCK, LCP2, EVL, PTEN, UBE2N, WAS, BCL10, CD3D, CD3G, CD247, PDCD1, PTPN6, PDCD1LG2	3.3e-15	0	6.03e-06	0	1.63e-15	0	1.92e-05	0.0001
		Reactome	Generation of second messenger molecules	1, 3, 4, 5, 6	1, 3, 4
		Reactome	PD1 signaling	1, 3, 4, 5, 6	1, 3, 4
		Reactome	Phosphorylation of CD3 and TCR zeta chains	1, 3, 4, 5, 6	1, 3, 4
		Reactome	Translocation of ZAP 70 to immunological synapse	1, 3, 4, 5, 6	3
S5: CTLA4 pathway	31	Biocarta	CTL pathway	1, 4, 5, 6	3, 4	HLA-A, HLA-DRB1, HLA-DRA, ZAP70, FYN	CD3D, CD3G, ITGAL, PRF1, CD247, GZMB, CD28, LCK, HLA-DRA, FYN	1.89e-24	0	4.66e-09	0	1.28e-25	0	3.4e-11	0
		Biocarta	CTLA4 pathway	1, 3, 4, 5, 6	1, 3, 4
		Biocarta	TCRA pathway	4, 5, 6	3,4
S6: LAIR pathway	22	Biocarta	Lair pathway	4, 5, 6	3, 4	TNF,C7	TNF, PECAM1, TNF, ITGAL, SELPLG, CSF3	8.21e-32	0	8.74e-06	0	8.68e-34	0	1.48e-05	0.0001
		Biocarta	Granulocytes pathway	1, 4, 5, 6	1, 3, 4
S7: IL10 pathway	24	Biocarta	IL10 pathway	1, 4, 5, 6	3, 4	TNF, STAT3, STAT2, TYK2, IL22RA1	TNF, TYK2, STAT5B, STAT5A, SOCS3, IL22RA1	3.06e-21	0	0.000579	0.0009	2.89e-22	0	0.000572	0.001
		Biocarta	IL22BP pathway	5	3, 4
S8: Inflammatory pathway	43	Biocarta	Inflammation pathway	1, 3, 4, 5, 6	3	LTA, TNF, IL12B, IL13, IL4, HLA-DRB1, HLA-DRA, ITGAX	LTA, TNF, TGFB2, CSF3, TGFB3, IL13, HLA-DRA, IL16, CD7, CD5	4.17e-07	0	0.000559	0.0009	3.84e-07	0	0.000271	0.0005
		Biocarta	Cytokine pathway	4, 5, 6	3, 4
		Biocarta	DC pathway	4, 5, 6	3, 4
ABC transporters	44	KEGG	ABC transporters	1, 3, 6	3, 4	TAP2,TAP1	ABCA7,TAP2,TAP1,ABCA3,ABCC11,ABCA12,ABCG1,ABCB4,CFTR,ABCC10	0	0	2.27e-05	0.0001	1.7e-07	0	1.48e-06	0
Adaptive immune system	522	Reactome	Adaptive immune system	1, 2, 3, 4, 5, 6	3	ACTR1B,KLC3,AP1B1,DNM2,FYN,HLA-A,HLA-B,HLA-C,HLA-DMA,HLA-DMB,HLA-DOA,HLA-DOB,HLA-DPA1,HLA-DPB1,HLA-DQA1,HLA-DQA2,HLA-DRB1,HLA-DRB3,HLA-DRB5,HLA-F,HLA-G,ICAM3,ICAM4,LNPEP,NFKBIA,PARK2,PDCD1,ERAP1,PSMA6,PSMB8,PSMB9,BAD,REL,BLMH,HLA-K,TAP1,TAP2,UBE2L3,ZAP70,SOCS1,SEC24C,KEAP1	ARIH2,LILRA1,UBE2C,RAPGEF4,FBXO17,CTSB,CTSD,CTSS,DCTN1,FBXW11,FYN,FBXO2,LAT,HLA-DMA,HLA-DMB,HLA-DPB1,ICAM3,ICAM4,ITGAL,ITGB5,ARF1,KLRC1,LCK,LCP2,LNPEP,LYN,NCF4,PDCD1,UBE2J1,EVL,ASB4,ASB2,PIK3CD,SEC61A2,PPP2R1A,PRKACB,PSMA7,PSMB3,PSMB8,PSMD1,PSMD8,PTEN,PTPN6,PVRL2,RAP1GAP,RNF123,SRC,TAP1,TAP2,UBA52,UBE2N,VAV1,VHL,WAS,ASB13,SPSB1,PDCD1LG2,CALR,RILP,CUL3,CUL1,IFITM1,BCL10,HERC2,SOCS3,CD3D,CD3G,CD247…	4.27e-202	0	0.249	0.2488	0.0508	0.0533	0.0167	0.0193
Cell adhesion molecules (CAMs)	114	KEGG	Cell adhesion molecules (CAMs)	1, 2, 3, 4, 5, 6	1, 4	HLA-G,CDH2,HLA-DRB4,HLA-DRB5,HLA-DRB3,HLA-F,HLA-E,HLA-DPA1,HLA-DPB1,HLA-DQA1,HLA-DQA2,HLA-DQB1,SDC4,HLA-DRB1,HLA-DRA,HLA-DOA,HLA-DOB,ICAM3,HLA-C,HLA-B,HLA-DMB,HLA-DMA,HLA-A,PDCD1,CNTNAP1	CDH5,CDH4,CD28,PDCD1LG2,ITGA9,ITGAL,PECAM1,SELPLG,CD6,MAG,NFASC,HLA-DPB1,NRXN2,PVRL2,CDH1,HLA-DRA,ICAM3,CLDN5,HLA-DMB,HLA-DMA,F11R,PDCD1,CLDN19,PTPRF,CNTNAP2,ITGA8,NCAM2,NCAM1,CLDN11,ITGA6,CLDN9	4.68e-07	0	0.0133	0.0158	7.69e-07	0	0.00297	0.0041
Endocytosis	177	KEGG	Endocytosis	1, 2, 3, 4, 5, 6	3	HLA-G,GRK1,DNM2,NEDD4L,HLA-F,HLA-E,HLA-C,HLA-B,HLA-A,HSPA1L,HSPA1B,ERBB3,HSPA1A,KIT,RAB5B	F2R,IQSEC1,ADRBK1,ADRB1,IGF1R,HGS,ARRB1,VPS4A,RAB31,LDLR,PIP5K1C,NEDD4L,ASAP2,ZFYVE20,PDGFRA,CBLC,RAB22A,PLD1,PSD4,CXCR1,ERBB3,SMAP1,FGFR3,PRKCZ,EGFR,PARD6G,EHD4,SRC,GIT1,CLTB,NTRK1	0	0	0.000868	0.0013	0.000941	0.0011	0.00255	0.0038
Hematopoietic cell lineage	83	KEGG	Hematopoietic cell lineage	1, 2, 3, 4, 5, 6	1, 3, 4	TNF,IL1R2,KIT,HLA-DRB4,HLA-DRB5,HLA-DRB3,IL1R1,IL4,HLA-DRB1,HLA-DRA	GP1BB,TNF,IL11RA,CD19,MS4A1,CD59,CD9,CD44,CD7,CD5,CD55,CSF3,IL1B,ITGA6,IL6R,CD37,CD3D,CD3G,CD1B,HLA-DRA	6.66e-16	0	6.64e-07	0	2.12e-16	0	8.74e-07	0
Heparan sulfate (HS) and heparin biosynthesis and metabolism	41	Coexpression	Normal_comp1_57	1, 4, 6	3	GRAMD1A	ANKRD11,HS6ST1,TCF3,CD82,MICAL3,OSR1,RBPMS,SLC6A8,CRMP1	2.39e-223	0	7.54e-05	0.0002	1.32e-05	0	0.000207	0.0004
Immunoregulatory interactions between a lymphoid and a non-lymphoid cell	64	Reactome	Immunoregulatory interactions between a lymphoid and a non-lymphoid cell	1, 2, 3, 4, 5, 6	3, 4	HLA-A,HLA-B,HLA-C,HLA-F,HLA-G,ICAM3,ICAM4,HLA-K	LILRA1,ICAM3,ICAM4,ITGAL,KLRC1,PVRL2,IFITM1,CD3D,CD3G,CD247,CD19,CD81,CDH1	0	0	0.0314	0.0345	6.39e-33	0	0.0243	0.0255
Initial triggering of complement	16	Reactome	Initial triggering of complement	6	3, 4	MASP2,CFB,C2,C4A	C1QC,C1S,C2	4.37e-05	0	0.221	0.232	9.69e-06	0	0.323	0.3225
Leishmania infection	58	KEGG	Leishmania infection	1, 2, 3, 4, 5, 6	3 ,4	HLA-DOA,HLA-DOB,TNF,HLA-DMB,HLA-DMA,IL12B,NOS2,NFKBIA,HLA-DRB4,HLA-DRB5,HLA-DRB3,IFNGR2,HLA-DPA1,HLA-DPB1,HLA-DQA1,HLA-DQA2,HLA-DQB1,IL4,HLA-DRB1,HLA-DRA	TNF,HLA-DMB,HLA-DMA,PTPN6,NCF4,FCGR3B,TGFB2,IL1B,TGFB3,HLA-DPB1,HLA-DRA	8.74e-123	0	6.95e-08	0	0.0041	0.0045	2.77e-08	0
Natural killer cell-mediated cytotoxicity	132	KEGG	Natural killer cell mediated cytotoxicity	1, 2, 3, 4, 5, 6	3, 4	ZAP70,HLA-G,NFATC3,HLA-E,TNF,HLA-C,HLA-B,HLA-A,IFNGR2,MICB,MICA,NCR3,FYN	TNFSF10,ITGAL,VAV1,PRF1,GZMB,FCGR3B,NCR1,SHC3,CD247,LCP2,PTK2B,NFATC1,LCK,KLRC1,PRKCA,TNF,PTPN6,PRKCG,CD48,LAT,TNFRSF10D,TNFRSF10C,PIK3CD,FYN	5.34e-137	0	0.000166	0.0003	6.91e-24	0	0.00254	0.0037
NO2IL12 pathway	17	Biocarta	NO2IL12 pathway	4, 5, 6	3, 4	IL12B,IL12RB2,NOS2,TYK2	IL12RB2,CD3D,TYK2,CD3G,CD247	8.78e-07	0	0.0127	0.0151	2.75e-06	0	0.0073	0.0089
PPARA pathway	58	Biocarta	PPARA pathway	5, 6	3	TNF,NOS2,HSPA1A,NFKBIA,EP300	NR2F1,PRKCA,PRKAR2B,TNF,CREBBP,INS,NCOR2,RXRA,STAT5B,STAT5A,PPARA,NCOA1,PRKACB,MED1,PRKAR1B	1.22e-120	0	0.000124	0.0002	0.281	0.2808	2.35e-05	0.0001
Primary immunodeficiency	35	KEGG	Primary immunodeficiency	1, 3, 4, 5, 6	3, 4	ZAP70,TAP2,TAP1	TAP2,TAP1,AICDA,CD19,CD3D,CIITA,LCK	8.68e-23	0	0.00134	0.0018	1.24e-23	0	0.00544	0.007
SODD pathway	10	Biocarta	SODD pathway	4, 6	3, 4	TNF,TRADD	CASP8,RIPK1,TNF,BIRC3,TNFRSF1B	4.69e-221	0	0.00628	0.0081	1.27e-08	0	0.0226	0.0248
