# Supplementary material for: Multi-omics integration reveals molecular networks and regulators of psoriasis
Source: BMC Syst Biol. 2019 Jan 14;13:8. doi: 10.1186/s12918-018-0671-x (PMC6332659; doi:10.1186/s12918-018-0671-x)
Supplement: Supplementary file 1 — Table S1. Transcriptome, DNA methylome, and GWAS studies included in the study. Table S2. Knowledge-based artificial pathways from published GWAS studies and large-scale meta-profiling of diverse collections of gene expression data sets. Table S3. Differential coexpression modules in psoriasis. Table S4. Gene signatures in the psoriasis transcriptomic study. Table S5. MSEA results in GWAS. Table S6. MSEA results in EWAS. Table S7. Common Pathways between GWAS and EWAS. Table S8. GWAS/EWAS-unique supersets and key driver analysis. Table S9. Key driver analysis of Common supersets in psoriasis skin and blood networks. Table S10. In silico mining of the key driver genes using bioinformatics tools. Table S11. Gene expression perturbations of key driver subnetwork in lesional skin tissue in psoriasis patients. (ZIP 358 kb) [file 12918_2018_671_MOESM1_ESM.zip › Supplementary Table S8.xlsx]

## Sheet: Table S8
Table S8. GWAS/EWAS-unique supersets and key driver analysis. If a superset from one list does not meet FDR<0.05 threshold in enrichment analysis with any supersets from the other lists, we define them as a “unique” superset. The detected top key driver genes (KDs) satisfy FDR<0.05 in key driver analysis.
Supersets	Module Size	Sources	Functional Annotations	Top KDs in Skin Tissue	Top KDs in Blood Tissue
GWAS-unique Supersets
AHSP_PATHWAY	13	BIOCARTA: AHSP_PATHWAY	Alpha-hemoglobin stabilizing protein (AHSP) pathway	N/A	N/A
AMINOACYL_TRNA_BIOSYNTHESIS_superset	42	KEGG: AMINOACYL_TRNA_BIOSYNTHESIS; REACTOME: MITOCHONDRIAL_TRNA_AMINOACYLATION	Aminoacyl tRNA biosynthesis	GARS, MARS	YARS, GARS
MTA3_PATHWAY	19	BIOCARTA: MTA3_PATHWAY	Downregulated of MTA-3 in ER-negative Breast Tumors	N/A	N/A
VALINE_LEUCINE_AND_ISOLEUCINE_BIOSYNTHESIS	11	KEGG: VALINE_LEUCINE_AND_ISOLEUCINE_BIOSYNTHESIS	Valine leucine and isoleucine biosynthesis	N/A	N/A
Psoriasis_comp1_188	43	Coexpression: Psoriasis_comp1_188	Glycerophospholibiosynthesis; Acyl chain remodelling of phosphatidylethanolamine (PE)	RAB25, TMEM40	N/A
Psoriasis_comp1_145	24	Coexpression: Psoriasis_comp1_145	Potassium channels	ZNF226, STK36	N/A
Psoriasis_comp1_141	12	Coexpression: Psoriasis_comp1_141	Signaling by insulin receptor; Regulation of rheb gtpase activity by AMPK	N/A	N/A
Psoriasis_comp1_140	30	Coexpression: Psoriasis_comp1_140	Determination of symmetry; Determination of left/right symmetry	ARMCX6, MFF	N/A
Normal_comp1_82	12	Coexpression: Normal_comp1_82	Branched chain amino acid catabolism; Valine leucine and isoleucine degradation	N/A	N/A
Normal_comp1_70	118	Coexpression: Normal_comp1_70	PIP3 signaling in b lymphocytes; Inositol phosphate metabolism	RASA2, ACAP2	N/A
Normal_comp1_49	81	Coexpression: Normal_comp1_49	Generic transcription pathway	COQ5, ALG8	N/A
Normal_comp1_45_superset	118	Coexpression: Normal_comp1_45; Coexpression: Normal_comp1_242	Platelet homeostasis; Hemostasis	BPTF, FPGT	N/A
Normal_comp1_222	19	Coexpression: Normal_comp1_222	Promoter motifs (GCANCWGCT); Major histocompatibility complex antigen	N/A	N/A
Normal_comp1_175	15	Coexpression: Normal_comp1_175	Common pathway	N/A	N/A
Normal_comp1_157	41	Coexpression: Normal_comp1_157	Cell cycle; Granule cell survival pathway	PTCD3, ENTPD5	N/A
Normal_comp1_120	31	Coexpression: Normal_comp1_120	Sulfur amino acid metabolism	CCDC12, DYNLT1	N/A
EWAS-unique Supersets
NEUROACTIVE_LIGAND_RECEPTOR_INTERACTION	272	KEGG: NEUROACTIVE_LIGAND_RECEPTOR_INTERACTION	Neuroactive ligand receptor interaction	N/A	N/A
ARACHIDONIC_ACID_METABOLISM_superset	84	KEGG: ARACHIDONIC_ACID_METABOLISM; KEGG: ETHER_LIPID_METABOLISM,LINOLEIC_ACID_METABOLISM; KEGG: ALPHA_LINOLENIC_ACID_METABOLISM	Lipid metabolic process	N/A	N/A
EXTRACELLULAR_MATRIX_ORGANIZATION_superset	87	Reactome: EXTRACELLULAR_MATRIX_ORGANIZATION; Reactome: COLLAGEN_FORMATION	Extracellular matrix organization	COL4A2, PARC	N/A
FOLATE_BIOSYNTHESIS	11	KEGG: FOLATE_BIOSYNTHESIS	Folate biosynthesis	N/A	N/A
Normal_comp1_51_superset	28	Coexpression: Normal_comp1_51; Coexpression: Normal_comp1_172	Ion transport	KRT18	N/A
Normal_comp1_74	34	Coexpression: Normal_comp1_74	PPAR signaling pathway; Transcriptional regulation of white adipocyte differentiation	G0S2, GHR	N/A
ORGANIC_CATION_ANION_ZWITTERION_TRANSPORT	13	Reactome: ORGANIC_CATION_ANION_ZWITTERION_TRANSPORT	Organic cation/anion/zwitterion transport	N/A	N/A
P2Y_RECEPTORS	12	Reactome: P2Y_RECEPTORS	P2Y receptors	N/A	N/A
PLATELETAPP_PATHWAY_superset	26	BIOCARTA: PLATELETAPP_PATHWAY; BIOCARTA: ACE2_PATHWAY; BIOCARTA: VITCB_PATHWAY	Platelet Amyloid Precursor Protein Pathway	N/A	N/A
POTASSIUM_CHANNELS	98	Reactome: POTASSIUM_CHANNELS	Potassium channels	N/A	N/A
Psoriasis_comp1_111	20	Coexpression: Psoriasis_comp1_111	Hemostasis; Factors involved in megakaryocyte development and platelet production	PRKCZ, RBA1	N/A
SYNTHESIS_OF_PA_superset	39	Reactome: SYNTHESIS_OF_PA; Reactome: ACYL_CHAIN_REMODELLING_OF_PC; Reactome: CYL_CHAIN_REMODELLING_OF_PG	Glycerophospholipid biosynthehesis	N/A	N/A
TRANSPORT_OF_INORGANIC_CATIONS_ANIONS_AND_AMINO_ACIDS_OLIGOPEPTIDES_superset	94	Reactome: TRANSPORT_OF_INORGANIC_CATIONS_ANIONS_AND_AMINO_ACIDS_OLIGOPEPTIDES; Reactome: AMINO_ACID_TRANSPORT_ACROSS_THE_PLASMA_MEMBRANE	Genes involved in Transport of inorganic cations/anions and amino acids/oligopeptides	N/A	N/A
