# Supplementary material for: Multi-omics integration reveals molecular networks and regulators of psoriasis
Source: BMC Syst Biol. 2019 Jan 14;13:8. doi: 10.1186/s12918-018-0671-x (PMC6332659; doi:10.1186/s12918-018-0671-x)
Supplement: Supplementary file 1 — Table S1. Transcriptome, DNA methylome, and GWAS studies included in the study. Table S2. Knowledge-based artificial pathways from published GWAS studies and large-scale meta-profiling of diverse collections of gene expression data sets. Table S3. Differential coexpression modules in psoriasis. Table S4. Gene signatures in the psoriasis transcriptomic study. Table S5. MSEA results in GWAS. Table S6. MSEA results in EWAS. Table S7. Common Pathways between GWAS and EWAS. Table S8. GWAS/EWAS-unique supersets and key driver analysis. Table S9. Key driver analysis of Common supersets in psoriasis skin and blood networks. Table S10. In silico mining of the key driver genes using bioinformatics tools. Table S11. Gene expression perturbations of key driver subnetwork in lesional skin tissue in psoriasis patients. (ZIP 358 kb) [file 12918_2018_671_MOESM1_ESM.zip › Supplementary Table S9.xlsx]

## Sheet: Table S9
Table S9. Key Driver Analysis of Common supersets in psoriasis skin and blood networks. As HLA genes (human leukocyte antigen) are located in close physical proximity on chromosomes, they might introduce statistical artefacts. We also excluded HLA genes in the key driver analysis.
Key Drivers	Resources	Supersets	Skin_with_HLAs		Skin_without_HLAs		Blood_with_HLAs		Blood_without_HLAs
			P values	FDRs	P values	FDRs	P values	FDRs	P values	FDRs
HLA-C	Reactome	ADAPTIVE_IMMUNE_SYSTEM	---	---	---	---	1.09e-72	0	---	---
PSMC1	Reactome	ADAPTIVE_IMMUNE_SYSTEM	---	---	---	---	---	---	5.74e-75	0
PSMD14	Reactome	ADAPTIVE_IMMUNE_SYSTEM	4.25e-75	0	1.35e-09	0	---	---	---	---
PSMD13	Reactome	ADAPTIVE_IMMUNE_SYSTEM	7.3e-88	0	3.83e-10	0	---	---	---	---
PSMD4	Reactome	ADAPTIVE_IMMUNE_SYSTEM	---	---	---	---	---	---	3.28e-72	0
PSMC5	Reactome	ADAPTIVE_IMMUNE_SYSTEM	4.45e-54	0	1.78e-08	0	4.82e-92	0	1.51e-96	0
PSMD1	Reactome	ADAPTIVE_IMMUNE_SYSTEM	---	---	---	---	2.39e-74	0	4.21e-78	0
HLA-DQB1	Reactome	ADAPTIVE_IMMUNE_SYSTEM	---	---	---	---	9.6e-81	0	---	---
PSMA1	Reactome	ADAPTIVE_IMMUNE_SYSTEM	2.84e-53	0	2e-08	0	---	---	---	---
PSMD8	Reactome	ADAPTIVE_IMMUNE_SYSTEM	---	---	2.11e-08	0	---	---	---	---
PSMD6	Reactome	ADAPTIVE_IMMUNE_SYSTEM	1.21e-52	0	---	---	4.08e-100	0	1.54e-104	0
HLA-C	KEGG	ANTIGEN_PROCESSING_AND_PRESENTATION_superset	---	---	---	---	2.55e-150	0	7.65e-46	0
BCL3	KEGG	ANTIGEN_PROCESSING_AND_PRESENTATION_superset	---	---	---	---	---	---	2.18e-25	0
STAT1	KEGG	ANTIGEN_PROCESSING_AND_PRESENTATION_superset	---	---	---	---	9.89e-94	0	---	---
HLA-A	KEGG	ANTIGEN_PROCESSING_AND_PRESENTATION_superset	1.48e-59	0	0.000493	0.0038	---	---	---	---
BIRC3	KEGG	ANTIGEN_PROCESSING_AND_PRESENTATION_superset	---	---	---	---	---	---	3.4e-24	0
HLA-B	KEGG	ANTIGEN_PROCESSING_AND_PRESENTATION_superset	1.01e-70	0	2.2e-06	0	---	---	---	---
HLA-DRB1	KEGG	ANTIGEN_PROCESSING_AND_PRESENTATION_superset	---	---	---	---	6.54e-107	0	---	---
HLA-F	KEGG	ANTIGEN_PROCESSING_AND_PRESENTATION_superset	5.51e-38	0	---	---	---	---	---	---
HLA-DQB1	KEGG	ANTIGEN_PROCESSING_AND_PRESENTATION_superset	---	---	---	---	6.14e-119	0	---	---
C3	KEGG	ANTIGEN_PROCESSING_AND_PRESENTATION_superset	2.73e-37	0	0.000437	0.0036	---	---	---	---
SAT1	KEGG	ANTIGEN_PROCESSING_AND_PRESENTATION_superset	---	---	---	---	---	---	2.61e-20	0
GBP1	KEGG	ANTIGEN_PROCESSING_AND_PRESENTATION_superset	---	---	0.000228	0.0022	---	---	---	---
PSMB9	KEGG	ANTIGEN_PROCESSING_AND_PRESENTATION_superset	---	---	0.000521	0.0039	---	---	---	---
SRGN	KEGG	ANTIGEN_PROCESSING_AND_PRESENTATION_superset	---	---	---	---	2.89e-86	0	---	---
HLA-E	KEGG	ANTIGEN_PROCESSING_AND_PRESENTATION_superset	3.69e-42	0	---	---	---	---	---	---
WARS	KEGG	ANTIGEN_PROCESSING_AND_PRESENTATION_superset	---	---	---	---	---	---	1.12e-25	0
HLA-A	KEGG	CELL_ADHESION_MOLECULES_CAMS	1.98e-13	0	---	---	---	---	---	---
LCP1	KEGG	CELL_ADHESION_MOLECULES_CAMS	---	---	---	---	2.44e-35	0	---	---
IL15	KEGG	CELL_ADHESION_MOLECULES_CAMS	5.54e-27	0	---	---	---	---	---	---
LCK	KEGG	CELL_ADHESION_MOLECULES_CAMS	---	---	0.00621	0.0222	---	---	2.53e-13	0
HLA-G	KEGG	CELL_ADHESION_MOLECULES_CAMS	5.38e-11	0	---	---	---	---	---	---
LAPTM5	KEGG	CELL_ADHESION_MOLECULES_CAMS	---	---	---	---	---	---	1.1e-09	0
SLA	KEGG	CELL_ADHESION_MOLECULES_CAMS	---	---	---	---	---	---	3.98e-11	0
CD74	KEGG	CELL_ADHESION_MOLECULES_CAMS	6.19e-16	0	---	---	---	---	---	---
LGALS9	KEGG	CELL_ADHESION_MOLECULES_CAMS	---	---	---	---	2.71e-63	0	---	---
IFITM1	KEGG	CELL_ADHESION_MOLECULES_CAMS	1.06e-12	0	---	---	---	---	---	---
LILRB2	KEGG	CELL_ADHESION_MOLECULES_CAMS	---	---	---	---	---	---	1.12e-09	0
ITGAL	KEGG	CELL_ADHESION_MOLECULES_CAMS	---	---	---	---	---	---	4.33e-13	0
CD48	KEGG	CELL_ADHESION_MOLECULES_CAMS	---	---	---	---	3.46e-58	0	---	---
SRGN	KEGG	CELL_ADHESION_MOLECULES_CAMS	---	---	---	---	1.28e-47	0	---	---
CTSH	KEGG	CELL_ADHESION_MOLECULES_CAMS	---	---	---	---	2.44e-35	0	---	---
CD3E	Biocarta	CTLA4_PATHWAY_superset	---	---	---	---	---	---	1.2e-27	0
FYB	Biocarta	CTLA4_PATHWAY_superset	0.00205	0.004	0.0152	0.0394	---	---	---	---
LCK	Biocarta	CTLA4_PATHWAY_superset	5.49e-38	0	2.01e-07	0	8.36e-69	0	3.81e-49	0
GZMA	Biocarta	CTLA4_PATHWAY_superset	---	---	---	---	2.32e-30	0	3.11e-32	0
HLA-DRB1	Biocarta	CTLA4_PATHWAY_superset	0.00184	0.0037	---	---	---	---	---	---
IKZF1	Biocarta	CTLA4_PATHWAY_superset	0.00205	0.004	0.0152	0.0394	---	---	---	---
NKG7	Biocarta	CTLA4_PATHWAY_superset	---	---	---	---	---	---	1.42e-20	0
GAB1	Biocarta	CTLA4_PATHWAY_superset	0.00228	0.0044	0.0158	0.0402	---	---	---	---
CD48	Biocarta	CTLA4_PATHWAY_superset	---	---	---	---	1.01e-31	0	---	---
CD247	Biocarta	CTLA4_PATHWAY_superset	---	---	---	---	2.2e-38	0	3e-40	0
SRGN	Biocarta	CTLA4_PATHWAY_superset	---	---	---	---	9.2e-32	0	---	---
TNFSF10	KEGG	CYTOKINE_CYTOKINE_RECEPTOR_INTERACTION_superset	4.24e-10	0	0.000323	0.003	---	---	---	---
BIRC3	KEGG	CYTOKINE_CYTOKINE_RECEPTOR_INTERACTION_superset	---	---	---	---	2.66e-101	0	1.99e-102	0
STAT1	KEGG	CYTOKINE_CYTOKINE_RECEPTOR_INTERACTION_superset	4.99e-15	0	5.11e-05	0.0007	---	---	---	---
TRAF1	KEGG	CYTOKINE_CYTOKINE_RECEPTOR_INTERACTION_superset	---	---	---	---	2.87e-28	0	---	---
IL1B	KEGG	CYTOKINE_CYTOKINE_RECEPTOR_INTERACTION_superset	---	---	---	---	3.71e-40	0	---	---
TNFAIP3	KEGG	CYTOKINE_CYTOKINE_RECEPTOR_INTERACTION_superset	1.15e-14	0	5.77e-05	0.0007	---	---	---	---
CSF2RB	KEGG	CYTOKINE_CYTOKINE_RECEPTOR_INTERACTION_superset	---	---	---	---	---	---	4.07e-35	0
PLAUR	KEGG	CYTOKINE_CYTOKINE_RECEPTOR_INTERACTION_superset	---	---	---	---	---	---	2.03e-47	0
CXCL1	KEGG	CYTOKINE_CYTOKINE_RECEPTOR_INTERACTION_superset	---	---	---	---	2.01e-32	0	---	---
GRB2	KEGG	CYTOKINE_CYTOKINE_RECEPTOR_INTERACTION_superset	5.84e-17	0	2.77e-05	0.0004	---	---	---	---
EGFR	KEGG	CYTOKINE_CYTOKINE_RECEPTOR_INTERACTION_superset	1.11e-09	0	0.000388	0.0034	---	---	---	---
SLA	KEGG	CYTOKINE_CYTOKINE_RECEPTOR_INTERACTION_superset	---	---	---	---	---	---	7.6e-60	0
HLA-DQB1	KEGG	CYTOKINE_CYTOKINE_RECEPTOR_INTERACTION_superset	---	---	---	---	8.97e-44	0	---	---
LAPTM5	KEGG	CYTOKINE_CYTOKINE_RECEPTOR_INTERACTION_superset	---	---	---	---	---	---	5.41e-41	0
HCP5	KEGG	ENDOCYTOSIS	---	---	---	---	2.83e-06	0	---	---
UBC	KEGG	ENDOCYTOSIS	---	---	0.0091	0.0293	---	---	---	---
ATP6V0D1	KEGG	ENDOCYTOSIS	---	---	---	---	---	---	0.0304	0.0399
HLA-A	KEGG	ENDOCYTOSIS	3.35e-06	0	---	---	---	---	---	---
GRN	KEGG	ENDOCYTOSIS	---	---	---	---	1.15e-05	0	---	---
CBL	KEGG	ENDOCYTOSIS	---	---	0.00989	0.0306	---	---	---	---
RAB5A	KEGG	ENDOCYTOSIS	---	---	0.00655	0.0229	---	---	---	---
GBP2	KEGG	ENDOCYTOSIS	2.59e-05	0.0001	---	---	---	---	---	---
CTSB	KEGG	ENDOCYTOSIS	---	---	---	---	6.99e-08	0	---	---
TAP1	KEGG	ENDOCYTOSIS	2.59e-05	0.0001	---	---	---	---	---	---
EMP3	KEGG	ENDOCYTOSIS	---	---	---	---	1.96e-07	0	---	---
GRB2	KEGG	ENDOCYTOSIS	8.26e-07	0	0.00142	0.0078	---	---	---	---
LHFPL2	KEGG	ENDOCYTOSIS	---	---	---	---	---	---	0.0332	0.0432
FYN	KEGG	ENDOCYTOSIS	---	---	---	---	---	---	0.00229	0.0038
CD58	KEGG	ENDOCYTOSIS	---	---	---	---	---	---	0.0126	0.0179
EGFR	KEGG	ENDOCYTOSIS	---	---	0.00569	0.0207	---	---	---	---
HLA-G	KEGG	ENDOCYTOSIS	3.48e-08	0	---	---	---	---	---	---
IL32	KEGG	ENDOCYTOSIS	---	---	---	---	4.1e-06	0	---	---
HLA-C	KEGG	ENDOCYTOSIS	1.48e-06	0	---	---	---	---	---	---
CSF1R	KEGG	HEMATOPOIETIC_CELL_LINEAGE	---	---	---	---	2.47e-22	0	3.05e-17	0
LAPTM5	KEGG	HEMATOPOIETIC_CELL_LINEAGE	---	---	---	---	---	---	4.89e-13	0
TIMP1	KEGG	HEMATOPOIETIC_CELL_LINEAGE	0.00189	0.0038	0.015	0.0392	---	---	---	---
PLAUR	KEGG	HEMATOPOIETIC_CELL_LINEAGE	---	---	---	---	---	---	2.46e-09	0
LCK	KEGG	HEMATOPOIETIC_CELL_LINEAGE	---	---	---	---	6.46e-13	0	---	---
HLA-DRB1	KEGG	HEMATOPOIETIC_CELL_LINEAGE	0.00699	0.0124	---	---	---	---	---	---
MCL1	KEGG	HEMATOPOIETIC_CELL_LINEAGE	0.000853	0.0018	0.0105	0.0315	---	---	---	---
HLA-DQB1	KEGG	HEMATOPOIETIC_CELL_LINEAGE	---	---	---	---	1.47e-10	0	---	---
CD48	KEGG	HEMATOPOIETIC_CELL_LINEAGE	---	---	---	---	8.17e-13	0	---	---
SERPINB1	KEGG	HEMATOPOIETIC_CELL_LINEAGE	---	---	---	---	---	---	1.69e-06	0
VIM	KEGG	HEMATOPOIETIC_CELL_LINEAGE	0.00148	0.0031	---	---	---	---	---	---
GADD45A	KEGG	HEMATOPOIETIC_CELL_LINEAGE	0.0116	0.0195	---	---	---	---	---	---
IL1B	KEGG	HEMATOPOIETIC_CELL_LINEAGE	---	---	---	---	1.21e-08	0	---	---
IRF8	KEGG	HEMATOPOIETIC_CELL_LINEAGE	---	---	---	---	---	---	2.21e-06	0
LAPTM5	Biocarta	IL10_PATHWAY_superset	---	---	---	---	---	---	1.01e-05	0
ARPC1B	Biocarta	IL10_PATHWAY_superset	---	---	---	---	0.00477	0.0063	0.00382	0.0061
ICAM1	Biocarta	IL10_PATHWAY_superset	0.00368	0.0068	0.0209	0.0484	---	---	---	---
STAT1	Biocarta	IL10_PATHWAY_superset	4.06e-05	0.0001	0.0045	0.018	0.0049	0.0064	---	---
IFNGR1	Biocarta	IL10_PATHWAY_superset	---	---	---	---	0.00171	0.0024	0.00133	0.0024
STAT3	Biocarta	IL10_PATHWAY_superset	0.0111	0.0188	---	---	1.23e-06	0	8.27e-07	0
BCL3	Biocarta	IL10_PATHWAY_superset	---	---	---	---	2.33e-05	0	1.66e-05	0
NMI	Biocarta	IL10_PATHWAY_superset	0.00446	0.0082	---	---	---	---	---	---
IL6ST	Biocarta	IL10_PATHWAY_superset	1.71e-05	0	0.00351	0.0152	---	---	---	---
PRF1	Reactome	IMMUNOREGULATORY_INTERACTIONS_BETWEEN_A_LYMPHOID_AND_A_NON_LYMPHOID_CELL	---	---	---	---	---	---	2.03e-15	0
HLA-C	Reactome	IMMUNOREGULATORY_INTERACTIONS_BETWEEN_A_LYMPHOID_AND_A_NON_LYMPHOID_CELL	4.73e-28	0	---	---	1.23e-30	0	---	---
PTPN6	Reactome	IMMUNOREGULATORY_INTERACTIONS_BETWEEN_A_LYMPHOID_AND_A_NON_LYMPHOID_CELL	---	---	---	---	1.69e-24	0	---	---
IFITM2	Reactome	IMMUNOREGULATORY_INTERACTIONS_BETWEEN_A_LYMPHOID_AND_A_NON_LYMPHOID_CELL	---	---	---	---	6.38e-34	0	---	---
HLA-DQB1	Reactome	IMMUNOREGULATORY_INTERACTIONS_BETWEEN_A_LYMPHOID_AND_A_NON_LYMPHOID_CELL	---	---	---	---	1.37e-49	0	---	---
LY96	Reactome	IMMUNOREGULATORY_INTERACTIONS_BETWEEN_A_LYMPHOID_AND_A_NON_LYMPHOID_CELL	---	---	---	---	---	---	1.39e-15	0
HLA-F	Reactome	IMMUNOREGULATORY_INTERACTIONS_BETWEEN_A_LYMPHOID_AND_A_NON_LYMPHOID_CELL	2.9e-30	0	0.0112	0.0323	---	---	---	---
CD247	Reactome	IMMUNOREGULATORY_INTERACTIONS_BETWEEN_A_LYMPHOID_AND_A_NON_LYMPHOID_CELL	---	---	---	---	---	---	2.03e-17	0
ICAM1	Reactome	IMMUNOREGULATORY_INTERACTIONS_BETWEEN_A_LYMPHOID_AND_A_NON_LYMPHOID_CELL	---	---	0.00321	0.0145	---	---	---	---
HLA-E	Reactome	IMMUNOREGULATORY_INTERACTIONS_BETWEEN_A_LYMPHOID_AND_A_NON_LYMPHOID_CELL	5.81e-21	0	---	---	---	---	---	---
HLA-G	Reactome	IMMUNOREGULATORY_INTERACTIONS_BETWEEN_A_LYMPHOID_AND_A_NON_LYMPHOID_CELL	1.72e-22	0	---	---	---	---	---	---
HLA-A	Reactome	IMMUNOREGULATORY_INTERACTIONS_BETWEEN_A_LYMPHOID_AND_A_NON_LYMPHOID_CELL	1.46e-19	0	---	---	---	---	---	---
LCK	Reactome	IMMUNOREGULATORY_INTERACTIONS_BETWEEN_A_LYMPHOID_AND_A_NON_LYMPHOID_CELL	---	---	0.000234	0.0023	5.39e-27	0	5.67e-29	0
KLRK1	Reactome	IMMUNOREGULATORY_INTERACTIONS_BETWEEN_A_LYMPHOID_AND_A_NON_LYMPHOID_CELL	---	---	---	---	---	---	5.51e-21	0
CD48	Biocarta	INFLAM_PATHWAY_superset	---	---	---	---	0.00078	0.0012	---	---
MYD88	Biocarta	INFLAM_PATHWAY_superset	0.00362	0.0067	0.0193	0.0461	---	---	---	---
C3	Biocarta	INFLAM_PATHWAY_superset	---	---	---	---	0.0282	0.0335	---	---
LAPTM5	Biocarta	INFLAM_PATHWAY_superset	---	---	---	---	---	---	0.0122	0.0175
HLA-DQB1	Biocarta	INFLAM_PATHWAY_superset	---	---	---	---	0.000365	0.0006	---	---
SRGN	Biocarta	INFLAM_PATHWAY_superset	---	---	---	---	0.0344	0.0404	---	---
CSF1R	Biocarta	INFLAM_PATHWAY_superset	---	---	---	---	0.000388	0.0006	0.0374	0.0481
HLA-DRB1	Biocarta	INFLAM_PATHWAY_superset	0.00159	0.0033	---	---	---	---	---	---
APP	Biocarta	INFLAM_PATHWAY_superset	0.00553	0.01	---	---	---	---	---	---
IFITM2	Reactome	INITIAL_TRIGGERING_OF_COMPLEMENT	---	---	---	---	0.000146	0.0002	0.000108	0.0002
C1QB	Reactome	INITIAL_TRIGGERING_OF_COMPLEMENT	---	---	---	---	0.0019	0.0027	0.00149	0.0026
CCL18	Reactome	INITIAL_TRIGGERING_OF_COMPLEMENT	---	---	---	---	0.00216	0.003	0.0017	0.0029
C1R	Reactome	INITIAL_TRIGGERING_OF_COMPLEMENT	---	---	---	---	0.00305	0.0041	0.00241	0.004
C2	Reactome	INITIAL_TRIGGERING_OF_COMPLEMENT	---	---	---	---	0.000967	0.0014	0.000744	0.0014
BIRC3	KEGG	INTESTINAL_IMMUNE_NETWORK_FOR_IGA_PRODUCTION_superset	---	---	---	---	3.77e-25	0	2.03e-06	0
CD40	KEGG	INTESTINAL_IMMUNE_NETWORK_FOR_IGA_PRODUCTION_superset	---	---	---	---	---	---	0.0053	0.0082
HLA-DRB1	KEGG	INTESTINAL_IMMUNE_NETWORK_FOR_IGA_PRODUCTION_superset	3.44e-12	0	---	---	9.35e-44	0	---	---
LAPTM5	KEGG	INTESTINAL_IMMUNE_NETWORK_FOR_IGA_PRODUCTION_superset	---	---	---	---	---	---	0.000552	0.001
SELL	KEGG	INTESTINAL_IMMUNE_NETWORK_FOR_IGA_PRODUCTION_superset	---	---	---	---	---	---	0.000194	0.0004
CYBB	KEGG	INTESTINAL_IMMUNE_NETWORK_FOR_IGA_PRODUCTION_superset	---	---	---	---	3.6e-25	0	---	---
IL15	KEGG	INTESTINAL_IMMUNE_NETWORK_FOR_IGA_PRODUCTION_superset	3.86e-05	0.0001	---	---	---	---	---	---
CD74	KEGG	INTESTINAL_IMMUNE_NETWORK_FOR_IGA_PRODUCTION_superset	5.58e-10	0	---	---	---	---	---	---
IL10RA	KEGG	INTESTINAL_IMMUNE_NETWORK_FOR_IGA_PRODUCTION_superset	0.00363	0.0068	---	---	---	---	---	---
IRF8	KEGG	INTESTINAL_IMMUNE_NETWORK_FOR_IGA_PRODUCTION_superset	---	---	---	---	---	---	0.00154	0.0027
CTSH	KEGG	INTESTINAL_IMMUNE_NETWORK_FOR_IGA_PRODUCTION_superset	---	---	---	---	7.39e-22	0	---	---
HLA-DMA	KEGG	INTESTINAL_IMMUNE_NETWORK_FOR_IGA_PRODUCTION_superset	0.00699	0.0124	---	---	---	---	---	---
HLA-DQB1	KEGG	INTESTINAL_IMMUNE_NETWORK_FOR_IGA_PRODUCTION_superset	---	---	---	---	3.07e-49	0	---	---
APP	KEGG	INTESTINAL_IMMUNE_NETWORK_FOR_IGA_PRODUCTION_superset	0.0109	0.0186	---	---	---	---	---	---
BIRC3	Biocarta	LAIR_PATHWAY_superset	---	---	---	---	9.88e-09	0	6.1e-09	0
CD14	Biocarta	LAIR_PATHWAY_superset	---	---	---	---	1.67e-06	0	---	---
IFITM2	Biocarta	LAIR_PATHWAY_superset	---	---	---	---	4.44e-09	0	2.7e-09	0
HLA-DPB1	Biocarta	LAIR_PATHWAY_superset	---	---	---	---	---	---	9.21e-08	0
TNFAIP3	Biocarta	LAIR_PATHWAY_superset	0.00112	0.0024	0.0132	0.0368	---	---	---	---
CD48	Biocarta	LAIR_PATHWAY_superset	---	---	---	---	4.61e-13	0	---	---
MSN	Biocarta	LAIR_PATHWAY_superset	---	---	---	---	---	---	3.51e-06	0
ITGAL	Biocarta	LAIR_PATHWAY_superset	---	---	---	---	7.61e-12	0	4.21e-12	0
SERPINE1	Biocarta	LAIR_PATHWAY_superset	0.00671	0.012	---	---	---	---	---	---
ICAM1	Biocarta	LAIR_PATHWAY_superset	0.00189	0.0038	0.0161	0.0407	---	---	---	---
IL15	KEGG	LEISHMANIA_INFECTION	6.18e-13	0	---	---	---	---	---	---
HLA-DRB1	KEGG	LEISHMANIA_INFECTION	---	---	---	---	4.07e-56	0	---	---
TNFAIP3	KEGG	LEISHMANIA_INFECTION	---	---	0.00022	0.0022	---	---	---	---
NFKBIA	KEGG	LEISHMANIA_INFECTION	---	---	0.000104	0.0012	---	---	---	---
NFKB1	KEGG	LEISHMANIA_INFECTION	3.36e-12	0	9.57e-05	0.0011	---	---	---	---
BIRC3	KEGG	LEISHMANIA_INFECTION	---	---	---	---	6e-60	0	5.54e-30	0
LAPTM5	KEGG	LEISHMANIA_INFECTION	---	---	---	---	---	---	1.13e-23	0
PLAUR	KEGG	LEISHMANIA_INFECTION	---	---	---	---	---	---	1.09e-54	0
MYD88	KEGG	LEISHMANIA_INFECTION	1.73e-14	0	4.44e-05	0.0006	---	---	---	---
CD74	KEGG	LEISHMANIA_INFECTION	3.79e-13	0	---	---	---	---	---	---
IER3	KEGG	LEISHMANIA_INFECTION	2.07e-12	0	7.68e-05	0.0009	---	---	---	---
CTSH	KEGG	LEISHMANIA_INFECTION	---	---	---	---	1.82e-54	0	---	---
BCL3	KEGG	LEISHMANIA_INFECTION	---	---	---	---	---	---	3.43e-33	0
CXCL2	KEGG	LEISHMANIA_INFECTION	---	---	---	---	---	---	1.19e-16	0
LCP1	KEGG	LEISHMANIA_INFECTION	---	---	---	---	1.72e-45	0	---	---
HLA-DQB1	KEGG	LEISHMANIA_INFECTION	---	---	---	---	3.47e-64	0	---	---
GRB2	KEGG	NATURAL_KILLER_CELL_MEDIATED_CYTOTOXICITY	3.42e-36	0	2.75e-07	0	---	---	---	---
IL32	KEGG	NATURAL_KILLER_CELL_MEDIATED_CYTOTOXICITY	---	---	---	---	7.05e-34	0	---	---
LGALS9	KEGG	NATURAL_KILLER_CELL_MEDIATED_CYTOTOXICITY	---	---	---	---	1.26e-29	0	---	---
IL15	KEGG	NATURAL_KILLER_CELL_MEDIATED_CYTOTOXICITY	1.01e-12	0	---	---	---	---	---	---
PTPN6	KEGG	NATURAL_KILLER_CELL_MEDIATED_CYTOTOXICITY	---	---	---	---	2.47e-40	0	8.02e-29	0
SRGN	KEGG	NATURAL_KILLER_CELL_MEDIATED_CYTOTOXICITY	---	---	---	---	2.4e-44	0	---	---
RAC2	KEGG	NATURAL_KILLER_CELL_MEDIATED_CYTOTOXICITY	2.9e-14	0	0.00257	0.0123	---	---	---	---
SLA	KEGG	NATURAL_KILLER_CELL_MEDIATED_CYTOTOXICITY	---	---	---	---	---	---	8.89e-44	0
ABL1	KEGG	NATURAL_KILLER_CELL_MEDIATED_CYTOTOXICITY	---	---	0.00398	0.0169	---	---	---	---
HLA-F	KEGG	NATURAL_KILLER_CELL_MEDIATED_CYTOTOXICITY	9.27e-15	0	---	---	---	---	---	---
GZMA	KEGG	NATURAL_KILLER_CELL_MEDIATED_CYTOTOXICITY	---	---	---	---	---	---	1.2e-28	0
FYN	KEGG	NATURAL_KILLER_CELL_MEDIATED_CYTOTOXICITY	---	---	0.000844	0.0052	---	---	---	---
LCK	KEGG	NATURAL_KILLER_CELL_MEDIATED_CYTOTOXICITY	8e-19	0	1.4e-05	0.0003	2.17e-53	0	4.75e-56	0
PRF1	KEGG	NATURAL_KILLER_CELL_MEDIATED_CYTOTOXICITY	---	---	---	---	---	---	2.75e-28	0
GZMK	Biocarta	NO2IL12_PATHWAY	---	---	---	---	2.34e-06	0	1.59e-06	0
ZAP70	Biocarta	NO2IL12_PATHWAY	---	---	---	---	---	---	0.00125	0.0022
GZMA	Biocarta	NO2IL12_PATHWAY	---	---	---	---	3.52e-05	0.0001	2.52e-05	0.0001
LCK	Biocarta	NO2IL12_PATHWAY	5.77e-08	0	0.000869	0.0052	6.59e-05	0.0001	4.78e-05	0.0001
CD48	Biocarta	NO2IL12_PATHWAY	---	---	---	---	2.34e-06	0	---	---
CD3E	Biocarta	NO2IL12_PATHWAY	---	---	---	---	1.45e-07	0	9.35e-08	0
BBS4	Coexpression Modules	Normal_comp1_57	1.32e-75	0	1.58e-09	0	---	---	---	---
THYN1	Coexpression Modules	Normal_comp1_57	3.72e-228	0	5.88e-14	0	---	---	---	---
GNL3	Coexpression Modules	Normal_comp1_57	5.51e-50	0	3.67e-08	0	---	---	---	---
YBX1	Coexpression Modules	Normal_comp1_57	1.79e-61	0	7.97e-09	0	---	---	---	---
HSDL1	Coexpression Modules	Normal_comp1_57	1.58e-57	0	1.31e-08	0	---	---	---	---
AR	Biocarta	PPARA_PATHWAY	9.14e-24	0	4.42e-06	0.0001	---	---	---	---
BCL6	Biocarta	PPARA_PATHWAY	---	---	---	---	0.000372	0.0006	0.00028	0.0005
NFKBIA	Biocarta	PPARA_PATHWAY	---	---	---	---	5.39e-07	0	3.57e-07	0
PPP1R15A	Biocarta	PPARA_PATHWAY	2.34e-06	0	0.00207	0.0105	---	---	---	---
FOS	Biocarta	PPARA_PATHWAY	9.39e-08	0	0.000968	0.0057	---	---	---	---
BTG2	Biocarta	PPARA_PATHWAY	---	---	---	---	0.000417	0.0006	0.000314	0.0006
IER2	Biocarta	PPARA_PATHWAY	5.49e-07	0	0.00145	0.0079	---	---	---	---
TRIB1	Biocarta	PPARA_PATHWAY	7.51e-07	0	0.00156	0.0083	3.77e-07	0	2.48e-07	0
ZFP36	Biocarta	PPARA_PATHWAY	---	---	---	---	1.19e-05	0	8.35e-06	0
CD8A	KEGG	PRIMARY_IMMUNODEFICIENCY	---	---	---	---	2.39e-15	0	1.18e-15	0
MS4A1	KEGG	PRIMARY_IMMUNODEFICIENCY	---	---	---	---	3.75e-11	0	2.12e-11	0
IL32	KEGG	PRIMARY_IMMUNODEFICIENCY	0.00176	0.0036	0.0157	0.0401	---	---	---	---
LCK	KEGG	PRIMARY_IMMUNODEFICIENCY	4.81e-28	0	1.66e-06	0	4.52e-15	0	2.25e-15	0
CD247	KEGG	PRIMARY_IMMUNODEFICIENCY	---	---	---	---	9.15e-21	0	3.86e-21	0
CD3E	KEGG	PRIMARY_IMMUNODEFICIENCY	---	---	---	---	1.75e-11	0	9.77e-12	0
CEBPD	Biocarta	SODD_PATHWAY	---	---	---	---	0.00361	0.0049	0.00287	0.0046
LYN	Biocarta	SODD_PATHWAY	0.00281	0.0054	0.0188	0.0453	---	---	---	---
TRAF1	Biocarta	SODD_PATHWAY	---	---	---	---	0.00158	0.0022	0.00123	0.0022
LTB	Biocarta	SODD_PATHWAY	---	---	---	---	0.00294	0.004	0.00233	0.0038
IL4R	Biocarta	SODD_PATHWAY	---	---	---	---	0.00207	0.0029	0.00163	0.0028
FAS	Biocarta	SODD_PATHWAY	---	---	---	---	0.00605	0.0078	0.00488	0.0076
CASP8	Biocarta	SODD_PATHWAY	0.000375	0.0009	0.00902	0.0292	---	---	---	---
TNFSF10	Biocarta	SODD_PATHWAY	3.73e-06	0	0.00233	0.0114	---	---	---	---
BIRC2	Biocarta	SODD_PATHWAY	0.00159	0.0033	0.015	0.0392	---	---	---	---
CHUK	Reactome	TCR_SIGNALING_superset	6.42e-09	0	0.000476	0.0037	---	---	---	---
NFKB2	Reactome	TCR_SIGNALING_superset	4.69e-08	0	0.000713	0.0045	---	---	---	---
CD48	Reactome	TCR_SIGNALING_superset	---	---	---	---	5.41e-23	0	---	---
ZAP70	Reactome	TCR_SIGNALING_superset	---	---	---	---	3.08e-31	0	6.29e-33	0
NFKBIA	Reactome	TCR_SIGNALING_superset	3.14e-08	0	0.000608	0.0041	---	---	---	---
CD247	Reactome	TCR_SIGNALING_superset	---	---	---	---	2.57e-24	0	4.66e-26	0
CD8A	Reactome	TCR_SIGNALING_superset	---	---	---	---	---	---	5.36e-14	0
LCK	Reactome	TCR_SIGNALING_superset	1.48e-15	0	3.72e-05	0.0006	2.37e-55	0	1.59e-49	0
CD3E	Reactome	TCR_SIGNALING_superset	---	---	---	---	1.07e-23	0	5.75e-25	0
FYB	Reactome	TCR_SIGNALING_superset	5.32e-06	0	0.00232	0.0114	---	---	---	---
